# Supplementary material for: Upregulated glycolysis correlates with tumor progression and immune evasion in head and neck squamous cell carcinoma
Source: Sci Rep. 2021 Sep 7;11:17789. doi: 10.1038/s41598-021-97292-6 (PMC8423753; doi:10.1038/s41598-021-97292-6)
Supplement: Supplementary file 2 — Supplementary Tables. [file 41598_2021_97292_MOESM2_ESM.xlsx]

## Sheet: Suppl.Table 1
Suppl.Table 1. Relationship between glycolytic activity and clinical parameters in 270 patients with HNSCC
Variables			Glycolysis
			Low (n = 74)	Inter (n = 96)	High (n = 100)	P-value
HPV status
	Negative		47	76	73	0.05
	Positive		27	19	27
	Unknown		0	1	0
Primary lesion
	Hypopharynx		12	10	11	0.23
	Larynx		12	14	22
	Oral cavity		15	35	33
	Oropharynx		33	35	34
	Unknown		2	2	0
T factor
	T1-2		36	43	36	0.21
	T3-4		38	53	64
N factor
	Negative		17	42	35	0.02
	Positive		57	54	65
M factor
	Negative		72	95	96	0.43
	Positive		2	1	4
TNM stage
	I-II		12	25	18	0.22
	III-IV		62	71	82
HNSCC, head and neck squamous cell carcinoma; HPV, human papillomavirus; TNM, tumor-node-metastasis; inter, intermediate.

## Sheet: Suppl.Table 2
Suppl. Table 2. The list of 2350 differentially expressed genes including 384 upregulated and 1966 downregulated genes in the glycolysis-high group compared to glycolysis-low group
	log2FC	p-value	Adjusted p-value
IFNK	3.56821	6.73119e-29	4.20527e-26
SPINK6	3.40723	2.97554e-23	6.63909e-21
OR2L2	3.15133	1.07909e-15	4.75711e-14
CASP14	2.91915	1.71103e-19	1.76478e-17
DEFB103B	2.82921	3.67185e-15	1.43373e-13
LCE3C	2.68313	2.50401e-09	2.47638e-08
TRIML2	2.64462	1.90092e-15	7.91724e-14
FABP4	2.61499	8.99574e-15	3.21407e-13
LOC100507127	2.6116	9.44049e-26	3.12766e-23
CNGB1	2.5621	1.51696e-27	7.71393e-25
LINC00052	2.54111	1.55167e-11	2.65692e-10
OR2L13	2.52608	2.38591e-12	4.91246e-11
PAEP	2.38982	1.25859e-19	1.31049e-17
MUCL1	2.3585	2.89723e-14	9.24829e-13
TH	2.34826	5.0327e-15	1.92051e-13
MAGEA4	2.27871	1.583e-07	1.01658e-06
OR56A3	2.24001	0.000141227	0.000457899
CSF2	2.19555	4.89461e-19	4.47806e-17
CA9	2.18892	1.17553e-26	4.67346e-24
CXCL11	2.17916	5.44712e-17	3.22783e-15
PCDHGC5	2.17261	2.25401e-18	1.75396e-16
PSG5	2.08655	8.53707e-13	1.92998e-11
OR4D6	2.07534	9.41122e-13	2.102e-11
KRT6C	2.06898	9.61527e-21	1.20141e-18
LCE3D	2.06377	2.07906e-12	4.32959e-11
IL24	2.05643	6.47426e-18	4.64152e-16
SMEK3P	2.01431	0.00146242	0.00370493
MIR31HG	2.00919	1.52774e-20	1.84561e-18
SH2D5	2.0004	8.06056e-23	1.63196e-20
PAGE2	1.99467	0.00267363	0.00632017
KRT6B	1.97608	9.21301e-22	1.44929e-19
NEFM	1.9605	8.01052e-10	9.01946e-09
KRT14	1.94292	1.17846e-20	1.43957e-18
IGFL1	1.94114	1.5653e-12	3.32623e-11
KRT26	1.93703	6.78498e-13	1.57495e-11
LINC00460	1.91495	2.10168e-16	1.08899e-14
DEFB4B	1.91347	2.72472e-08	2.11873e-07
KPRP	1.90084	2.30591e-11	3.79105e-10
CDA	1.89977	3.83671e-20	4.30223e-18
PSG6	1.89868	5.08232e-08	3.67129e-07
LOC339240	1.89634	4.1771e-21	5.63806e-19
KRT37	1.89444	1.70343e-15	7.23624e-14
DEFB4A	1.88265	2.49778e-08	1.95969e-07
DSC1	1.86999	2.20817e-09	2.21485e-08
HEPHL1	1.85278	4.79186e-14	1.44523e-12
SLURP1	1.83397	2.96142e-09	2.90378e-08
KRT16P3	1.82867	5.26137e-19	4.75393e-17
KRT16	1.82705	4.318e-16	2.07056e-14
MT4	1.82669	4.91901e-06	2.22046e-05
LCE1F	1.82303	2.15246e-09	2.16793e-08
C20orf141	1.79969	7.7131e-12	1.40429e-10
IFNA1	1.79952	6.25987e-10	7.23076e-09
MT2A	1.7995	2.81678e-22	4.96708e-20
KRT73	1.79817	9.3504e-21	1.17503e-18
LGALS17A	1.79619	8.56533e-12	1.55041e-10
LCE3E	1.79492	5.61315e-09	5.12045e-08
C1orf68	1.78848	5.64136e-12	1.06352e-10
SMR3B	1.78845	0.00790486	0.0165089
GLDC	1.77628	1.9173e-12	4.008e-11
IGFL3	1.76638	1.71123e-07	1.0909e-06
SLC22A1	1.75606	6.36498e-15	2.37098e-13
RGS20	1.75509	1.91541e-26	7.3478e-24
RPSAP52	1.75263	4.5107e-17	2.73975e-15
CRCT1	1.75061	6.80795e-10	7.81021e-09
KRT35	1.73748	2.44124e-16	1.25241e-14
CGB8	1.73323	7.23942e-10	8.23606e-09
SFTA1P	1.71904	5.17305e-12	9.8104e-11
VSIG8	1.70692	4.00686e-09	3.79446e-08
VEGFC	1.69138	1.21506e-21	1.84504e-19
KRT16P2	1.69065	6.62958e-16	3.07776e-14
LCE2D	1.68913	8.02017e-05	0.000274916
IL1RL1	1.68873	2.58164e-14	8.33828e-13
PNLIPRP3	1.68697	1.03305e-07	6.90999e-07
MRGPRX3	1.6831	2.72562e-10	3.42127e-09
LOC727677	1.67393	5.20686e-10	6.13102e-09
PAGE2B	1.66183	1.65282e-05	6.65083e-05
KLK7	1.66012	1.57765e-10	2.10861e-09
FABP5P3	1.65808	2.01755e-16	1.04788e-14
KRT17	1.6511	1.0393e-22	2.0111e-20
MAGEB1	1.64022	0.018754	0.0354584
MT1E	1.63441	9.14216e-16	4.1217e-14
MYO7B	1.63339	1.05807e-12	2.33694e-11
LOC100216001	1.63331	5.59848e-15	2.1216e-13
KRT74	1.63044	3.48511e-19	3.28472e-17
L1CAM	1.62946	3.98379e-14	1.2321e-12
LCE2A	1.62209	0.000224579	0.000694574
GJB2	1.62159	7.77248e-18	5.48623e-16
SPRR2G	1.61849	2.217e-07	1.37212e-06
TGFBI	1.61154	5.85816e-21	7.62468e-19
TMEM239	1.60396	6.48879e-09	5.82446e-08
LCE3A	1.60011	2.84755e-07	1.71056e-06
PSG1	1.59266	2.18675e-09	2.19538e-08
SERPINE1	1.59013	1.69822e-20	2.03233e-18
KLK5	1.58585	2.36187e-08	1.8651e-07
AREG	1.58459	9.62144e-15	3.40976e-13
KRT75	1.58283	2.56955e-14	8.31151e-13
ANGPTL4	1.57287	5.45608e-26	1.89369e-23
LCE1A	1.57036	0.000108495	0.000361419
NDRG1	1.56935	6.38316e-44	1.74468e-40
CAV1	1.56558	5.91466e-26	2.02078e-23
KRT86	1.56325	3.77018e-24	9.81413e-22
S100A2	1.55192	1.33906e-24	3.70633e-22
LCE3B	1.55103	0.00065185	0.0017983
KRT25	1.54499	1.20288e-13	3.30845e-12
LOC730755	1.53955	3.27952e-07	1.94021e-06
TLL1	1.53899	1.08096e-13	3.01483e-12
KRT1	1.53423	9.2925e-06	3.97061e-05
NIPAL4	1.53087	5.66673e-15	2.14375e-13
LCE2B	1.52673	0.00129716	0.00332245
LYNX1	1.51945	1.23738e-11	2.16443e-10
WFDC12	1.5151	5.72091e-06	2.54462e-05
SLC6A11	1.51095	2.14243e-10	2.76706e-09
HTR7	1.5061	2.71517e-15	1.08936e-13
KRTDAP	1.49989	4.67674e-07	2.68685e-06
C1orf180	1.48879	1.91471e-07	1.2055e-06
IL20	1.48209	2.25189e-08	1.78859e-07
KRT6A	1.47677	2.99553e-21	4.19873e-19
IFNE	1.47637	9.65789e-11	1.35285e-09
CCBE1	1.47459	8.21604e-12	1.49337e-10
LGALS7	1.47423	1.56035e-11	2.66969e-10
CT62	1.46959	5.4941e-09	5.02442e-08
CPA4	1.46691	2.2532e-11	3.70719e-10
MRGPRX4	1.46655	5.78046e-05	0.000204789
PPBP	1.46022	6.59081e-08	4.63243e-07
WARS	1.45874	3.45362e-19	3.26912e-17
LOC100507205	1.45424	0.0128957	0.0254838
DMKN	1.45148	1.73349e-11	2.93606e-10
F3	1.45048	3.1348e-16	1.56497e-14
COL17A1	1.44511	1.59731e-17	1.04571e-15
LGALS7B	1.44463	2.42642e-10	3.08824e-09
KRT12	1.44397	8.37524e-15	3.03703e-13
KRT84	1.44191	2.52293e-11	4.0971e-10
NAA11	1.44158	1.10902e-05	4.63846e-05
DSCAM	1.44057	1.28195e-08	1.07071e-07
MMP3	1.43652	3.35065e-09	3.23753e-08
FLRT3	1.43268	2.41527e-09	2.39947e-08
ELFN2	1.42925	3.58658e-09	3.44419e-08
GOLGA7B	1.42598	6.03885e-14	1.77482e-12
LOC100131726	1.42105	4.96224e-13	1.18844e-11
GYG2P1	1.42066	5.14368e-05	0.000184259
CXCL10	1.41216	4.70747e-09	4.37829e-08
GJB6	1.40423	8.33229e-11	1.18385e-09
PTHLH	1.40399	2.65941e-13	6.78539e-12
MMP10	1.40288	8.41926e-08	5.75658e-07
SPANXN5	1.40261	0.00343449	0.00788325
SBSN	1.40234	3.72063e-08	2.77663e-07
NT5E	1.40217	4.05567e-15	1.57236e-13
RPE65	1.39908	1.81536e-05	7.22114e-05
CYP27B1	1.39124	3.25083e-18	2.4427e-16
FGFBP1	1.38854	2.07253e-14	6.83527e-13
IL13RA2	1.3866	5.43547e-09	4.98331e-08
CNFN	1.38533	8.45427e-09	7.36205e-08
FABP5	1.38451	2.76092e-12	5.60542e-11
OASL	1.3807	4.13756e-15	1.59844e-13
NEFL	1.37886	1.48983e-08	1.22607e-07
KLK9	1.37727	1.95512e-07	1.22706e-06
MMP1	1.37486	1.01347e-09	1.11248e-08
KRT2	1.37429	4.61858e-07	2.65693e-06
MT1JP	1.37156	1.2006e-11	2.11372e-10
LAMA3	1.37138	4.14865e-16	2.00038e-14
ANXA13	1.36861	1.16701e-08	9.8297e-08
LCE2C	1.36762	0.00112429	0.00292351
LOC729987	1.36468	0.000489405	0.0013925
S100A7	1.3629	8.31841e-07	4.52126e-06
TRIM58	1.35724	8.63209e-07	4.67664e-06
PSG11	1.35502	0.000595162	0.00165697
TTTY16	1.35489	0.00535703	0.0117032
IGFL2	1.35459	7.34856e-08	5.0946e-07
IL8	1.35123	3.46033e-10	4.23411e-09
WNT7A	1.3496	5.65608e-10	6.61368e-09
TEX29	1.34723	2.35307e-13	6.07465e-12
CA2	1.34544	1.84519e-13	4.87281e-12
FLG2	1.34288	4.07188e-05	0.000149163
KRTAP11-1	1.33784	0.00404127	0.00909401
CHRNA9	1.33578	2.45567e-07	1.49988e-06
PSG4	1.33405	3.92135e-06	1.80743e-05
EPGN	1.33311	1.30039e-06	6.75558e-06
LINC00520	1.33256	2.73807e-10	3.43295e-09
ODZ2	1.33252	3.08559e-12	6.17288e-11
SERPINB4	1.33172	4.24336e-08	3.11779e-07
LINC00162	1.33159	3.57135e-06	1.66364e-05
CST6	1.32811	8.70621e-09	7.55136e-08
CDH3	1.32663	1.33917e-30	1.12624e-27
FOLR3	1.3193	7.45556e-07	4.09195e-06
CDH16	1.31762	2.67123e-07	1.61933e-06
C11orf91	1.31715	5.4886e-16	2.5865e-14
S100A7L2	1.31428	0.000143893	0.000465783
PAQR5	1.31075	1.75279e-13	4.66828e-12
ROS1	1.30819	8.59096e-06	3.68912e-05
VTRNA1-3	1.30714	6.0243e-06	2.66385e-05
DSG1	1.29833	8.61723e-06	3.69822e-05
LIPG	1.29296	3.31566e-11	5.25744e-10
SPINK7	1.29155	0.00019101	0.000600436
LOC731424	1.29095	4.66181e-11	7.03972e-10
ISG15	1.28979	1.79117e-11	3.02672e-10
MLK7-AS1	1.28251	4.83751e-24	1.21583e-21
KLK8	1.28142	1.98576e-07	1.24308e-06
PSG9	1.28121	1.08595e-06	5.74115e-06
C6orf7	1.28084	0.00210371	0.00509806
SLCO1B7	1.27993	1.67091e-05	6.71375e-05
PGF	1.27746	1.98291e-19	2.0356e-17
LDHA	1.27702	3.32345e-72	7.26705e-68
SFN	1.27438	1.21574e-17	8.15439e-16
CLDN17	1.27421	0.000254469	0.000777223
LAMC2	1.2708	2.41741e-14	7.87766e-13
DHRS2	1.2698	7.09439e-09	6.27532e-08
PYGL	1.26955	7.04051e-22	1.17517e-19
RHOD	1.2687	2.95172e-17	1.84407e-15
ERVV-2	1.26667	0.00053544	0.00150934
SLC38A5	1.26177	3.0619e-12	6.13121e-11
PLA2G2F	1.25702	3.80682e-06	1.76095e-05
ENDOU	1.25081	2.3512e-06	1.14886e-05
CSPG4	1.2508	2.50611e-12	5.13577e-11
GUCA1C	1.25031	7.94656e-05	0.000272729
KRT34	1.25028	4.99834e-09	4.61544e-08
CGB	1.24972	2.33438e-08	1.84472e-07
IGFBP6	1.24894	3.10254e-09	3.02858e-08
ITGA3	1.24886	5.35434e-22	9.07581e-20
INHBA	1.24708	3.51751e-09	3.38083e-08
PSORS1C1	1.24455	7.53473e-10	8.53207e-09
NGF	1.24267	7.27138e-09	6.42408e-08
PLEK2	1.24113	2.28364e-20	2.64201e-18
CLCA2	1.23961	1.15723e-15	5.02064e-14
OR2W3	1.23571	0.000331617	0.000981476
LOC339442	1.23207	2.48997e-05	9.56531e-05
SPRR1B	1.23048	1.3385e-07	8.73988e-07
SSX6	1.23027	0.00119703	0.00309059
BNIP3	1.22903	1.77745e-28	1.0796e-25
KRT27	1.22824	3.51867e-08	2.6476e-07
ANXA3	1.22808	2.27162e-18	1.75517e-16
LINC00221	1.22647	0.00448406	0.00997644
NELL2	1.22481	1.03465e-09	1.13458e-08
TREM1	1.22399	1.78952e-10	2.35862e-09
BATF2	1.22396	7.14391e-10	8.1384e-09
TUBA4B	1.22274	3.79752e-16	1.85764e-14
TGM1	1.22247	5.737e-08	4.08616e-07
FAM25A	1.2136	2.14506e-05	8.37421e-05
SLCO1B3	1.21159	2.47637e-05	9.51639e-05
SAA1	1.21011	1.92386e-07	1.21091e-06
FOSL1	1.20957	1.17043e-15	5.06786e-14
TRIML1	1.20598	3.39618e-05	0.000126617
LOC151475	1.20387	1.11609e-09	1.21173e-08
KYNU	1.20289	4.6203e-11	6.98668e-10
LEPREL1	1.19905	1.10639e-11	1.96686e-10
TFPI2	1.19115	8.31574e-06	3.58149e-05
IQCF1	1.18745	5.84856e-05	0.000207067
FBLIM1	1.18717	2.37469e-28	1.40338e-25
AJAP1	1.18708	1.30274e-06	6.76428e-06
PSG7	1.18568	0.000191576	0.00060204
OR10T2	1.18551	0.000786785	0.00212814
AADACL3	1.1855	0.00423332	0.00947935
EREG	1.18305	1.18545e-05	4.92421e-05
GPR68	1.18087	3.16371e-17	1.96082e-15
SERPINB3	1.17978	3.66846e-07	2.14995e-06
SATL1	1.17758	0.000434009	0.00124902
ARG1	1.17754	8.86446e-05	0.000300745
C17orf77	1.17696	0.00195786	0.00478866
INSL4	1.17579	0.00502936	0.0110525
TUBB6	1.17022	1.17552e-32	1.19955e-29
SYT16	1.17009	1.08362e-06	5.73162e-06
SLC2A1	1.16932	1.30433e-24	3.65647e-22
TPTE	1.16361	0.00102623	0.0026935
IL33	1.16256	1.51354e-07	9.77695e-07
TMEM92	1.15784	3.75949e-13	9.29922e-12
TSIX	1.15771	3.50106e-07	2.05957e-06
GALNT6	1.15194	3.15819e-12	6.293e-11
CTSL2	1.14992	2.48574e-14	8.07624e-13
SLC47A2	1.14892	4.08003e-08	3.01195e-07
SDR9C7	1.14822	2.87513e-06	1.37206e-05
FGF5	1.14812	1.77158e-06	8.90923e-06
MT1L	1.14618	2.70298e-08	2.10333e-07
LHX1	1.14574	1.09315e-05	4.58436e-05
LOC285205	1.14478	1.29851e-06	6.74904e-06
CXCL3	1.14244	3.77898e-09	3.60362e-08
POU3F1	1.13952	4.42785e-08	3.24353e-07
PLA2G4E	1.13942	9.4659e-07	5.08304e-06
FAM46B	1.13915	4.35867e-10	5.21371e-09
GSDMA	1.13754	2.26399e-06	1.10948e-05
KCTD11	1.1359	1.0814e-26	4.46148e-24
NRG1	1.13557	4.8621e-11	7.32699e-10
SLC6A2	1.13529	2.08726e-06	1.03118e-05
KRT10	1.13442	1.52598e-05	6.18713e-05
SPANXN2	1.13342	0.00119409	0.00308411
LYPD5	1.13138	2.28913e-10	2.93228e-09
KRT5	1.12948	6.15296e-21	7.94244e-19
AHNAK2	1.12755	2.41206e-15	9.76708e-14
CLIC3	1.12729	1.23196e-08	1.0329e-07
EPHA8	1.1266	8.90206e-06	3.81372e-05
BNC1	1.12563	2.85752e-17	1.79033e-15
MIR31	1.12556	0.00272161	0.00641902
LOC100507140	1.12555	4.50202e-06	2.05471e-05
NDUFA4L2	1.12501	2.17443e-09	2.18502e-08
IL1A	1.12486	1.93079e-07	1.21423e-06
DCBLD1	1.1247	2.65743e-16	1.3482e-14
TMSB10	1.12299	3.91795e-20	4.37091e-18
F2RL1	1.12262	2.39215e-15	9.70442e-14
TUBA4A	1.12244	5.18134e-17	3.08706e-15
DPPA2	1.12089	0.0216373	0.0402313
LOR	1.11893	8.79056e-05	0.000298377
RIN1	1.11833	1.20502e-18	1.00568e-16
SLC22A3	1.11706	9.08513e-08	6.15033e-07
S100A8	1.11071	5.65341e-07	3.18684e-06
TNFRSF12A	1.11063	2.70789e-20	3.10004e-18
C11orf87	1.10966	0.000631453	0.00174754
GBP5	1.10866	6.20039e-08	4.37913e-07
PPYR1	1.10752	8.16119e-10	9.17494e-09
LCE6A	1.10689	0.012668	0.0250768
ZPLD1	1.10443	2.32703e-06	1.13832e-05
ANKRD31	1.10259	5.57594e-08	3.98313e-07
LPAR3	1.1013	1.67891e-15	7.15616e-14
C10orf99	1.10008	1.76181e-06	8.87441e-06
OR10A6	1.09726	0.00776274	0.0162509
KLK3	1.09574	0.00572309	0.0124049
FAM115C	1.09568	1.02303e-24	2.94335e-22
AKNAD1	1.09551	4.42611e-08	3.24334e-07
KRT28	1.09527	6.20716e-06	2.73365e-05
CA12	1.09525	1.78957e-14	6.02941e-13
C4orf26	1.09502	3.87704e-05	0.000142791
PLA2G4D	1.0906	3.42262e-05	0.000127429
LOC100288077	1.0904	9.03006e-10	1.00178e-08
MICALCL	1.08873	1.448e-10	1.94603e-09
SCG5	1.08801	3.94071e-10	4.76854e-09
TUBB2A	1.08724	2.0776e-14	6.84167e-13
ACTN1	1.08537	8.74873e-23	1.75504e-20
NEU2	1.08448	0.0026032	0.00617506
DEC1	1.08437	4.93581e-05	0.000177452
RAET1G	1.08368	1.7176e-11	2.9114e-10
ARSI	1.08335	6.48296e-17	3.78017e-15
PKP3	1.0791	1.81674e-23	4.22604e-21
THSD1	1.07645	4.88191e-13	1.17564e-11
APLN	1.07557	8.84716e-14	2.5189e-12
RFPL1	1.07506	0.00407502	0.00916207
CARD17	1.07338	2.06378e-09	2.08823e-08
CARD18	1.07175	0.000282361	0.000851705
IL37	1.06564	6.39231e-06	2.80784e-05
KLHL4	1.06524	3.66465e-05	0.000135632
IFIT3	1.06402	7.13498e-10	8.1384e-09
LOC728724	1.06334	0.00101283	0.00266185
TUBB3	1.06201	1.39729e-12	2.99836e-11
IFIT1B	1.06071	2.88048e-06	1.37431e-05
GDPD2	1.06025	2.61988e-05	0.000100116
IL5	1.05958	0.00581234	0.012576
KIAA1609	1.05853	3.82682e-27	1.85949e-24
BPIFC	1.05771	0.000363691	0.00106473
LOC100131551	1.05764	1.1043e-09	1.20013e-08
IL1B	1.05543	1.85693e-08	1.50273e-07
TSPAN10	1.05429	5.7068e-09	5.19288e-08
UPP1	1.05428	1.17289e-10	1.614e-09
S100A9	1.05166	3.44515e-07	2.02941e-06
LOC728643	1.04889	1.97797e-15	8.19134e-14
FXYD5	1.04862	8.8712e-15	3.18518e-13
S100A10	1.04744	9.4271e-27	4.04182e-24
ZBED2	1.04697	3.40354e-10	4.17631e-09
ITGA5	1.04366	2.38152e-15	9.67924e-14
HHIPL2	1.04342	2.25278e-05	8.74942e-05
PLK2	1.043	2.63795e-17	1.67679e-15
CGB5	1.04022	4.64015e-08	3.3753e-07
ARL14	1.04015	9.52021e-06	4.05392e-05
PSG2	1.03862	0.00635816	0.0136355
RAB38	1.03801	9.74941e-13	2.17088e-11
PRR9	1.03393	0.0041518	0.00931494
ADM	1.0332	9.30697e-18	6.43932e-16
CEACAM19	1.03078	1.75208e-12	3.69797e-11
LOC100188947	1.03041	1.79808e-06	9.01557e-06
FSCN1	1.02487	3.27967e-26	1.21548e-23
MIR210	1.02453	2.41917e-07	1.48172e-06
LRAT	1.02273	0.000486356	0.00138472
SULT2B1	1.02227	1.3167e-07	8.60975e-07
THBD	1.02194	3.79569e-11	5.93256e-10
KLK6	1.02095	0.000123669	0.0004067
PGAM4	1.0186	2.49626e-50	9.09722e-47
KRTAP9-4	1.01782	0.0119866	0.0238836
CRYGC	1.01689	0.00348876	0.00799719
SERPINB1	1.01536	1.14551e-13	3.16658e-12
CSF3	1.01473	6.05233e-05	0.000213521
SLC16A1	1.01229	1.39677e-25	4.42636e-23
PLAU	1.01189	4.73679e-15	1.81717e-13
SPTLC3	1.00969	5.53856e-08	3.95772e-07
EPSTI1	1.00724	1.66935e-11	2.83842e-10
LOC154761	1.00638	3.29891e-21	4.59452e-19
IL31RA	1.00227	3.97449e-08	2.94598e-07
KRT79	1.00209	5.47041e-07	3.09725e-06
AMIGO2	1.00101	1.34254e-09	1.4216e-08
SHANK2	1.00068	1.14206e-05	4.76844e-05
EGOT	-1.00008	8.57627e-08	5.85295e-07
MDS2	-1.00023	1.78348e-07	1.13234e-06
PON3	-1.00057	0.000123878	0.000407266
JAK3	-1.00112	1.09203e-15	4.80449e-14
PCDHB1	-1.00126	0.00725382	0.015316
RBM11	-1.00153	1.64286e-05	6.6144e-05
SARM1	-1.00162	1.00813e-14	3.5479e-13
OTOS	-1.00181	0.0099004	0.0201304
LOC100507584	-1.00185	0.000170998	0.00054348
RHBDL1	-1.00202	6.35436e-09	5.72023e-08
MYH4	-1.0023	0.00478204	0.0105642
LOC643770	-1.00234	1.3832e-12	2.97689e-11
ACPL2	-1.0026	4.01888e-12	7.86018e-11
ODF3L2	-1.00267	9.76166e-09	8.34761e-08
PRSS56	-1.00283	0.000262803	0.000799785
CCDC146	-1.00285	6.53e-14	1.91145e-12
MYH11	-1.0032	1.40695e-06	7.24549e-06
IL25	-1.0037	0.000590449	0.00164573
OR7A5	-1.004	0.00525358	0.0115013
LURAP1	-1.00463	2.60451e-11	4.21229e-10
EFHC2	-1.00464	7.96709e-07	4.34218e-06
ZIC3	-1.00497	0.0128295	0.0253689
SLC35F1	-1.00526	8.50182e-10	9.50413e-09
TEDDM1	-1.00559	5.75258e-07	3.2344e-06
TGFBR3	-1.00573	1.38096e-11	2.39841e-10
ZIM3	-1.0059	0.00119235	0.00307996
FAM3D	-1.00609	0.00011309	0.000375193
SLIT1	-1.0061	6.71646e-08	4.70922e-07
SPEF2	-1.00633	9.02521e-09	7.79096e-08
LOC100192378	-1.00668	0.00030844	0.000920983
ABCA9	-1.0072	4.07835e-11	6.29783e-10
COL14A1	-1.00728	7.86752e-10	8.86759e-09
GAPT	-1.00729	4.60596e-09	4.29484e-08
BANK1	-1.00911	1.87811e-08	1.51762e-07
CLDN16	-1.00936	1.67051e-09	1.73116e-08
RAD9B	-1.00951	2.03554e-14	6.72343e-13
C1orf173	-1.01019	8.14516e-05	0.000278807
DTHD1	-1.01057	1.25671e-07	8.24705e-07
LOC100505783	-1.01139	9.81556e-19	8.38387e-17
GPR174	-1.01145	2.18118e-06	1.07346e-05
LOC401109	-1.01189	6.98651e-08	4.8714e-07
ARHGDIG	-1.01221	2.9568e-05	0.00011178
KCNA7	-1.0126	1.04852e-06	5.56612e-06
WFIKKN1	-1.01274	3.39533e-08	2.5645e-07
CACNB2	-1.01286	6.55536e-25	1.91119e-22
MIR23B	-1.01322	5.11439e-05	0.0001833
COL6A6	-1.01351	8.24641e-07	4.48436e-06
SERP2	-1.01421	1.42104e-09	1.49675e-08
LOC653786	-1.01443	2.22119e-08	1.76741e-07
WBSCR28	-1.01451	0.000151532	0.000487623
BK250D10.8	-1.01619	5.16905e-08	3.72287e-07
DNAH2	-1.01636	6.90085e-06	3.01462e-05
FAM66C	-1.01655	5.78836e-12	1.08736e-10
CADM2	-1.01669	1.35127e-05	5.54244e-05
NCRNA00185	-1.01735	0.000848694	0.00227365
GALR3	-1.0175	8.10945e-07	4.41537e-06
PLP1	-1.01751	7.53174e-05	0.000260295
OBSCN	-1.01764	2.11712e-10	2.73761e-09
SEMA3G	-1.01778	1.88966e-15	7.88536e-14
OR5K2	-1.01834	1.12773e-05	4.71308e-05
DCT	-1.01852	0.000457617	0.00130989
SRPK3	-1.01871	1.33716e-05	5.49387e-05
TMEM235	-1.01876	0.000433395	0.00124758
RGS9BP	-1.01884	1.281e-12	2.7788e-11
SMYD1	-1.01891	0.00984638	0.0200355
P2RX5	-1.01899	3.66747e-09	3.51415e-08
HPCA	-1.01917	2.45604e-11	4.00475e-10
FAM135B	-1.01938	4.50394e-07	2.59987e-06
ABCB4	-1.01938	4.12885e-15	1.5979e-13
DAB1	-1.0202	4.17527e-07	2.42939e-06
B3GAT2	-1.02044	0.000418832	0.00121043
SPAG8	-1.02048	4.87604e-12	9.31174e-11
RFPL3-AS1	-1.02069	4.84851e-08	3.514e-07
TMEM232	-1.02092	1.13759e-09	1.23019e-08
SMAD9	-1.02097	4.30441e-16	2.06858e-14
MGC34034	-1.02108	0.00460996	0.0102284
KCNA6	-1.02118	3.88115e-06	1.79078e-05
JPH4	-1.02135	1.22869e-10	1.68229e-09
LOC400238	-1.02137	0.00264255	0.00625618
TMSB4Y	-1.02172	4.52676e-09	4.2282e-08
TRIM50	-1.02279	5.21329e-08	3.7498e-07
PRSS55	-1.02317	0.00661937	0.0141402
PCDH11X	-1.02366	0.000322657	0.000958091
ADAM7	-1.02376	0.00115108	0.00298464
BPIFB6	-1.02398	0.000156566	0.000501609
LRRC37A4	-1.02417	6.65109e-14	1.94169e-12
BEND7	-1.02445	1.62973e-08	1.33019e-07
C8orf86	-1.025	0.00534814	0.0116872
DOK7	-1.02505	2.13365e-07	1.32616e-06
C5orf48	-1.02537	0.00828754	0.0172127
KCNQ4	-1.02549	1.96792e-11	3.29736e-10
DNAH11	-1.02622	3.75287e-06	1.73857e-05
LINC00494	-1.0271	1.7564e-05	7.01596e-05
CDKN2C	-1.0273	3.95518e-11	6.13796e-10
SPAG11B	-1.02746	0.0132452	0.0260778
LINC00486	-1.02759	0.00116877	0.00302548
KCNK12	-1.02773	1.01419e-06	5.40755e-06
CRHBP	-1.02786	1.40092e-07	9.11682e-07
EPHX2	-1.0279	5.85704e-13	1.37766e-11
LOC100506779	-1.02794	1.70432e-15	7.23624e-14
ZSWIM2	-1.02806	0.00318816	0.00737305
SLFN13	-1.02836	3.58084e-10	4.36691e-09
DGKB	-1.02875	3.57657e-06	1.66571e-05
MYH3	-1.02922	2.37412e-05	9.16536e-05
RARRES1	-1.0296	2.43694e-07	1.48971e-06
C21orf37	-1.02969	0.000231675	0.000713595
C6orf97	-1.02989	5.87499e-12	1.10268e-10
PWRN2	-1.03004	0.00211799	0.0051264
LOC100128946	-1.03008	0.000372885	0.00108902
B3GALT1	-1.0303	0.000375391	0.00109517
CAV3	-1.03068	0.00926118	0.0189825
PRR25	-1.03119	2.51536e-06	1.22007e-05
TMPRSS3	-1.03179	1.85546e-06	9.28409e-06
PLCXD3	-1.0318	3.2401e-05	0.000121415
LOC338963	-1.03193	0.000636339	0.00175929
BFSP2	-1.0321	1.4371e-07	9.32731e-07
LOC100505483	-1.03239	6.97257e-08	4.86323e-07
LRRTM1	-1.03248	3.22712e-05	0.000121057
HPGD	-1.03264	2.33318e-07	1.4367e-06
C10orf105	-1.03285	2.2778e-08	1.80719e-07
LINC00244	-1.03299	0.000572112	0.00160074
LOC441204	-1.03369	4.54344e-11	6.8943e-10
TSPAN32	-1.03395	1.38837e-10	1.87164e-09
TDRD12	-1.03415	0.000295466	0.000885992
SNX22	-1.03426	1.38252e-12	2.97689e-11
DOK5	-1.03442	1.68907e-08	1.37656e-07
SPZ1	-1.03463	0.0144972	0.0282402
MIR657	-1.03465	0.000378435	0.00110282
ST8SIA5	-1.03484	1.344e-07	8.7673e-07
NT5M	-1.0352	5.6273e-10	6.58707e-09
C1orf88	-1.03579	8.60219e-08	5.86699e-07
DMGDH	-1.0358	2.00065e-10	2.59776e-09
F11	-1.036	0.000392722	0.00114117
PARD6A	-1.03631	2.28671e-14	7.47402e-13
C8orf77	-1.03674	7.17539e-13	1.65155e-11
MIR4521	-1.03678	0.00264083	0.00625278
FAM47E-STBD1	-1.0369	0.023049	0.0424913
LCNL1	-1.03717	1.77813e-06	8.93549e-06
CACNA2D3	-1.03731	1.54061e-11	2.64005e-10
MIR650	-1.03731	0.000415906	0.00120278
TRO	-1.03753	1.01127e-10	1.40574e-09
SYNGR3	-1.03773	1.0366e-06	5.51356e-06
PTCH2	-1.0381	1.36127e-16	7.46003e-15
TNFRSF17	-1.03867	1.53814e-05	6.23062e-05
MPP2	-1.03876	1.09017e-09	1.18832e-08
CHRM4	-1.03893	8.89176e-09	7.69704e-08
PRODH	-1.03908	1.81583e-09	1.86847e-08
BCL2L15	-1.03936	2.13129e-06	1.05103e-05
PRSS36	-1.03941	7.95503e-16	3.63901e-14
SPACA3	-1.03944	0.000320584	0.000953077
LOC442497	-1.03961	3.11547e-06	1.47293e-05
MRGPRX1	-1.03963	0.0135309	0.0265829
SLC26A9	-1.03999	1.46081e-05	5.94602e-05
B4GALNT4	-1.04011	4.33707e-06	1.98523e-05
CXCL12	-1.04033	1.65958e-09	1.72146e-08
C14orf162	-1.0405	6.45963e-05	0.00022672
GLRB	-1.04059	1.88128e-08	1.51945e-07
PLCH1	-1.04104	7.50575e-07	4.11743e-06
C12orf37	-1.04106	0.00196946	0.00481272
SNORD116-21	-1.0411	1.14991e-05	4.79664e-05
PDCL2	-1.04153	0.000420347	0.00121401
DARC	-1.04235	1.90482e-07	1.20066e-06
ARX	-1.04255	9.56794e-07	5.13153e-06
SLC22A16	-1.04262	4.39231e-07	2.54619e-06
FGF6	-1.0427	0.0106061	0.0213961
LOC399815	-1.04277	9.66947e-11	1.3536e-09
LOC145837	-1.04287	5.98479e-08	4.24605e-07
C17orf64	-1.04354	1.68597e-05	6.76553e-05
SH3BP5	-1.04399	2.84044e-13	7.16367e-12
MEF2C	-1.04423	8.73506e-09	7.57339e-08
SYT14L	-1.04439	0.00201112	0.00490124
EFHD1	-1.04482	7.42355e-12	1.35608e-10
MIR200B	-1.04485	2.46248e-06	1.19788e-05
ACSM3	-1.04541	1.73283e-15	7.31469e-14
OGDHL	-1.04618	1.04211e-05	4.39646e-05
ERO1LB	-1.04619	2.53405e-15	1.02421e-13
PROK1	-1.0462	0.000104733	0.000349952
H1FX-AS1	-1.04652	9.35753e-15	3.33244e-13
KCNH3	-1.04669	2.12617e-08	1.69985e-07
TMC2	-1.04853	6.86036e-09	6.10536e-08
GFRA4	-1.04901	0.00115446	0.00299305
NHSL2	-1.04912	2.99667e-08	2.30099e-07
LRRTM4	-1.04967	1.14498e-05	4.77881e-05
ABCC6P1	-1.04984	1.13873e-06	5.99267e-06
PIWIL4	-1.05018	5.65324e-13	1.33636e-11
LIPI	-1.05039	2.16488e-06	1.06647e-05
PRSS50	-1.05154	0.000292358	0.000877635
GFRA1	-1.05167	8.89194e-07	4.80483e-06
RNFT2	-1.05179	4.05278e-08	2.99689e-07
IL12A	-1.0519	4.98895e-09	4.60872e-08
LOC154860	-1.05203	0.000281364	0.000849179
CLEC4C	-1.05274	4.9196e-05	0.000176898
C7orf58	-1.05275	6.87032e-09	6.11143e-08
SLC14A2	-1.05275	3.49029e-10	4.26838e-09
C15orf56	-1.0531	5.1768e-08	3.72723e-07
CARNS1	-1.05312	4.36612e-11	6.66687e-10
LOC729970	-1.05408	1.21648e-12	2.65455e-11
CHRFAM7A	-1.05416	1.33517e-09	1.41517e-08
GSTA3	-1.05422	0.00221957	0.00534624
SULT1E1	-1.05434	9.62963e-05	0.00032454
ATP6V0E2	-1.05441	4.38523e-12	8.48561e-11
TMEM132C	-1.05442	6.73299e-06	2.94624e-05
ST6GAL2	-1.05481	2.4628e-05	9.47257e-05
SVOPL	-1.05491	1.84341e-06	9.23015e-06
ANKRD24	-1.05512	5.77409e-16	2.70356e-14
CR1	-1.05543	8.62672e-08	5.87748e-07
IGJ	-1.05543	1.7271e-05	6.91157e-05
SLC17A1	-1.05574	0.0191979	0.0362099
LOC144571	-1.05592	2.62382e-19	2.60783e-17
HAAO	-1.056	7.08582e-13	1.6361e-11
LOC440356	-1.05625	1.98987e-05	7.84257e-05
LOC100130417	-1.05677	1.60019e-07	1.02459e-06
LDHC	-1.05691	6.31298e-05	0.000221893
NPY6R	-1.05726	0.0015699	0.00393979
NLRP13	-1.0589	0.00135316	0.00345092
SEC14L4	-1.05896	0.000140358	0.000455486
COL6A4P2	-1.0591	2.27941e-08	1.80782e-07
DPY19L2P1	-1.05919	0.000159582	0.000510298
STAC2	-1.05931	1.02455e-06	5.45526e-06
LOC285768	-1.05969	4.66036e-08	3.38775e-07
CBLN4	-1.05984	0.000171876	0.00054594
AATK-AS1	-1.06033	0.00025975	0.000791265
NPY2R	-1.06083	0.0019237	0.00471301
C11orf9	-1.06103	5.46223e-09	4.99958e-08
FUT6	-1.06108	7.45752e-05	0.000258044
AGMO	-1.06118	2.69958e-05	0.00010291
SPO11	-1.06166	0.019405	0.0365406
CHST9-AS1	-1.06171	1.03696e-05	4.37639e-05
LOC100131825	-1.06179	1.07756e-06	5.70368e-06
TMEM56	-1.06188	2.12131e-09	2.13951e-08
SLC22A31	-1.06204	1.73887e-06	8.77703e-06
HMGCLL1	-1.06216	7.50832e-05	0.000259568
JSRP1	-1.06232	3.78693e-08	2.82322e-07
CHRD	-1.06234	2.46566e-11	4.01744e-10
IHH	-1.0634	3.64184e-08	2.72527e-07
CPSF4L	-1.06349	2.57055e-05	9.84545e-05
CCDC158	-1.06352	1.03564e-08	8.81829e-08
SCGB3A1	-1.0639	0.00659697	0.0140965
VASH2	-1.06441	5.54949e-10	6.50993e-09
C3orf70	-1.06452	3.37445e-09	3.25621e-08
FLJ43860	-1.06455	3.98197e-08	2.94837e-07
MUM1L1	-1.06481	0.000129042	0.000422654
ZNF214	-1.06481	3.71243e-09	3.54946e-08
PRB4	-1.065	0.00300947	0.00700575
GALNT5	-1.06517	1.06897e-06	5.66234e-06
FAM47E	-1.06518	9.99073e-14	2.80684e-12
KRT19	-1.06544	5.06469e-06	2.27963e-05
UOX	-1.06589	4.68687e-05	0.000169365
HEATR8-TTC4	-1.06608	5.43062e-07	3.07792e-06
APOD	-1.0669	4.64384e-07	2.67006e-06
CA7	-1.06738	1.06835e-06	5.66041e-06
PCDHA12	-1.06773	0.000901994	0.00240085
GPR12	-1.06778	0.000183782	0.000580215
TF	-1.06808	0.000250847	0.000767352
FAM110B	-1.06821	2.80123e-12	5.6662e-11
SPIC	-1.06823	0.00307119	0.00713348
IL1R2	-1.06841	1.531e-06	7.81441e-06
TAC1	-1.06852	0.00192218	0.00470982
REG4	-1.06857	1.33816e-05	5.49486e-05
ELK2AP	-1.06891	5.95183e-05	0.000210324
NR1I2	-1.06907	3.90242e-08	2.89944e-07
C2CD4B	-1.06924	2.12972e-09	2.14701e-08
AMIGO1	-1.06926	1.37495e-14	4.71974e-13
XK	-1.06936	5.79706e-08	4.1276e-07
LOC100505933	-1.06938	1.25713e-10	1.71297e-09
DPY19L2	-1.06953	2.0512e-11	3.42378e-10
CHRNA6	-1.0701	1.86123e-07	1.17657e-06
LRRC46	-1.07124	7.33313e-14	2.12661e-12
RS1	-1.07142	1.62504e-10	2.15924e-09
TCF23	-1.07154	0.00610004	0.0131412
ST6GALNAC1	-1.07169	4.3245e-07	2.51021e-06
RNF212	-1.07235	6.6345e-05	0.00023241
IL2RG	-1.07259	5.19754e-11	7.77888e-10
PLCL2	-1.07267	3.53269e-16	1.73586e-14
CEACAM5	-1.07282	7.82814e-05	0.000269432
YSK4	-1.073	1.71987e-07	1.09577e-06
VSX1	-1.07323	8.8426e-07	4.78121e-06
C17orf110	-1.07363	2.79028e-07	1.68032e-06
MECOM	-1.07372	5.26201e-11	7.84315e-10
KLRG1	-1.07396	3.58162e-14	1.1204e-12
ACSM5	-1.07399	3.17094e-08	2.41504e-07
LOC728175	-1.0742	1.13922e-11	2.01866e-10
RPH3AL	-1.07429	2.77661e-11	4.46751e-10
DMD	-1.0745	5.63432e-11	8.29071e-10
BOK-AS1	-1.07471	0.0091459	0.0187726
SLC6A16	-1.07514	3.13231e-12	6.2549e-11
LOC283688	-1.07515	0.000721343	0.00196866
TMEM52	-1.07606	2.13593e-11	3.54089e-10
TACR1	-1.07724	1.96868e-07	1.23415e-06
PHYHIP	-1.07749	1.09002e-09	1.18832e-08
LOC100129722	-1.07769	1.54822e-07	9.98036e-07
CRYBA4	-1.07789	1.51092e-06	7.72631e-06
SIGLEC11	-1.07796	1.2037e-06	6.30571e-06
RSPH6A	-1.07827	4.6193e-06	2.10297e-05
TNFRSF13C	-1.07831	7.44815e-11	1.07146e-09
FLJ41649	-1.0789	0.000685174	0.00188145
LOC731789	-1.07896	0.000275395	0.000832774
ADH4	-1.07917	1.7765e-09	1.83317e-08
P4HTM	-1.07923	4.1623e-21	5.63806e-19
TMEM170B	-1.07931	1.08974e-17	7.4231e-16
HPGDS	-1.07938	8.29726e-14	2.3771e-12
FOXD4L3	-1.08014	4.07784e-08	3.01171e-07
SPINK2	-1.08045	1.81976e-07	1.15303e-06
PROCA1	-1.08057	5.40359e-19	4.84241e-17
PNOC	-1.08069	1.81001e-06	9.06704e-06
SMTNL2	-1.08073	5.20539e-05	0.000186317
SPATA16	-1.08088	0.00390632	0.00883122
ANKRD20A5P	-1.08179	2.16684e-06	1.06712e-05
LOC100506474	-1.08251	1.01517e-07	6.79662e-07
CCDC37	-1.08265	1.38972e-09	1.46658e-08
MSX2P1	-1.08265	1.74139e-07	1.10818e-06
OXT	-1.08332	6.33155e-08	4.46322e-07
CD40LG	-1.08333	4.35241e-08	3.19255e-07
RAB37	-1.08359	1.84859e-15	7.75841e-14
AKR7A3	-1.08371	6.55877e-10	7.55208e-09
CHGB	-1.08387	0.00110278	0.00287406
CA5A	-1.08413	2.98946e-05	0.000112917
C22orf31	-1.08432	6.65065e-09	5.93806e-08
LIFR	-1.08438	1.41455e-09	1.49135e-08
DCDC2	-1.08485	3.46166e-07	2.03804e-06
ID4	-1.08525	7.90875e-15	2.87742e-13
DKFZp686K1684	-1.08541	0.00135997	0.00346675
MYCN	-1.08548	5.67117e-08	4.04191e-07
FGF7	-1.08557	1.00113e-07	6.70879e-07
MAST1	-1.0858	9.30699e-11	1.30872e-09
HTR3A	-1.086	0.000295894	0.000887154
C2orf15	-1.08653	1.44945e-17	9.63335e-16
MYLPF	-1.08736	0.000941305	0.00249335
KRT7	-1.08739	2.41158e-05	9.29518e-05
BPIFB4	-1.08758	0.000590603	0.00164595
CHGA	-1.08837	1.30551e-05	5.38204e-05
CCDC129	-1.0886	0.000304705	0.000910699
ANKRD63	-1.08928	0.000309018	0.000922581
USH2A	-1.08945	8.63885e-13	1.94739e-11
CADM1	-1.08968	6.98819e-11	1.00861e-09
PPP1R17	-1.0897	0.0015683	0.00393714
BANF2	-1.08995	0.0132397	0.0260704
LINC00176	-1.08995	2.59536e-12	5.28893e-11
ASPN	-1.09075	1.04979e-07	7.0005e-07
CTTNBP2	-1.09103	1.27289e-06	6.63163e-06
HSPC072	-1.09172	9.96118e-07	5.32156e-06
CTSF	-1.09173	2.45614e-16	1.25481e-14
ZMYND12	-1.09179	1.0241e-15	4.5514e-14
IGLL3P	-1.092	4.7847e-06	2.16789e-05
ANKRD65	-1.09225	1.65707e-12	3.511e-11
FONG	-1.09244	5.88754e-13	1.38278e-11
SEPT3	-1.09262	1.66968e-08	1.36127e-07
PTGDS	-1.09266	7.53862e-08	5.21149e-07
ITGA2B	-1.09318	2.03303e-13	5.30479e-12
TTC25	-1.09341	5.11381e-14	1.53176e-12
PAR5	-1.0936	8.79621e-09	7.62036e-08
GSTA7P	-1.09361	0.000859258	0.00229745
ADH1B	-1.09368	0.00091227	0.00242327
LOC100129148	-1.09394	6.89722e-10	7.90019e-09
VGLL2	-1.09414	0.00130333	0.00333473
PACSIN1	-1.09496	3.95337e-09	3.7503e-08
EFCAB6	-1.09506	9.47263e-14	2.67608e-12
GALNTL6	-1.09523	1.94773e-07	1.22347e-06
DNAI1	-1.09528	0.000258392	0.000787457
MTTP	-1.09572	1.54184e-08	1.26601e-07
M1	-1.09582	0.00190689	0.00467812
WNK3	-1.09587	3.34109e-07	1.97183e-06
LOC145663	-1.09664	9.06291e-07	4.88704e-06
NR2F1	-1.09666	3.44379e-14	1.08348e-12
LOC147093	-1.09672	0.000361258	0.00105846
TFR2	-1.09675	3.42549e-10	4.19853e-09
ADRA1A	-1.09704	5.00331e-06	2.25572e-05
KERA	-1.09706	2.8116e-05	0.000106845
VPREB3	-1.09731	3.9907e-07	2.32757e-06
PPP1R12B	-1.09733	3.39745e-19	3.24405e-17
RIMS1	-1.09737	4.47798e-06	2.04417e-05
CD300LG	-1.09757	2.24314e-08	1.78293e-07
EPHX3	-1.09788	3.53421e-06	1.64774e-05
ILDR2	-1.09788	6.25461e-09	5.63972e-08
PDGFD	-1.09796	4.67599e-13	1.12978e-11
LOC100124692	-1.09806	0.000351965	0.00103381
LINC00092	-1.0983	2.56525e-06	1.24124e-05
PDE5A	-1.0989	4.05071e-18	3.01268e-16
RSPH4A	-1.09937	1.85616e-13	4.89589e-12
KCNIP4-IT1	-1.09964	0.000202925	0.000633972
METTL21C	-1.09969	0.000324207	0.000962279
SALL3	-1.10033	0.00228471	0.00548623
ITIH1	-1.1006	1.37618e-08	1.14286e-07
AGXT2L1	-1.10069	0.000456719	0.00130749
ASCL1	-1.10115	2.03331e-05	7.98352e-05
OSR1	-1.10233	2.16314e-10	2.78722e-09
OR4N4	-1.10251	0.0255244	0.0464865
NRXN3	-1.10269	2.80673e-06	1.34352e-05
CBY3	-1.10282	7.79727e-11	1.11654e-09
GPR88	-1.10315	6.20585e-07	3.46343e-06
FAM71F1	-1.10325	0.000525855	0.00148538
PROX1-AS1	-1.10355	1.69277e-06	8.56806e-06
GPAT2	-1.10475	5.52872e-07	3.12622e-06
CYP26C1	-1.10507	9.40067e-05	0.000317607
ANK2	-1.1051	2.65196e-10	3.34031e-09
TSPAN19	-1.1053	0.00138704	0.0035295
LRFN2	-1.10534	2.4799e-08	1.94916e-07
IDAS	-1.10565	1.28505e-13	3.50798e-12
FCRL3	-1.10566	2.07654e-07	1.29472e-06
KCNT2	-1.10584	3.17698e-10	3.9314e-09
TMEM233	-1.10586	1.53534e-09	1.604e-08
KCNA3	-1.1062	4.58762e-08	3.33931e-07
RARB	-1.10627	7.57723e-10	8.57576e-09
NPW	-1.10635	1.26272e-06	6.58464e-06
MGC4473	-1.10677	0.00111445	0.00290137
LOC283547	-1.10712	2.63906e-08	2.06165e-07
SPOCK2	-1.10737	5.26244e-12	9.96264e-11
NR1H4	-1.10778	3.9411e-05	0.000144883
NMUR2	-1.10816	0.000567057	0.00158762
IGSF11-AS1	-1.10907	0.00396222	0.00893912
LOC100287814	-1.10939	5.20072e-06	2.33557e-05
ENPP5	-1.10951	2.98894e-06	1.42017e-05
RUFY4	-1.10982	2.27823e-09	2.27782e-08
C11orf88	-1.10998	3.68805e-06	1.71107e-05
PSCA	-1.11032	2.40392e-05	9.26729e-05
SOX2	-1.11121	1.12791e-07	7.47136e-07
KIAA0125	-1.11206	1.37268e-06	7.09574e-06
ARHGAP26	-1.11243	1.7847e-16	9.54136e-15
KLHL35	-1.11277	1.50515e-06	7.70041e-06
LHX3	-1.11299	7.24938e-05	0.000251771
HOXB-AS3	-1.11365	2.31174e-05	8.9609e-05
IGLL1	-1.1139	1.31088e-05	5.40008e-05
PLEKHG7	-1.11418	1.15302e-06	6.06347e-06
CNTNAP5	-1.11435	5.10122e-05	0.000182918
FAT4	-1.11488	1.64106e-11	2.79902e-10
HMCN1	-1.11549	1.88264e-09	1.92454e-08
AMY2B	-1.11551	2.66326e-12	5.42225e-11
AQP7	-1.11604	2.09016e-07	1.30246e-06
FAM179A	-1.11625	3.89417e-12	7.62992e-11
FBN3	-1.11691	0.000116198	0.000384386
TRAT1	-1.11733	2.39993e-07	1.47324e-06
CLEC2L	-1.11754	0.000764142	0.00207304
LOC729683	-1.11762	9.33428e-14	2.64383e-12
MIAT	-1.11764	3.19651e-11	5.09437e-10
LOC100287846	-1.11777	2.30236e-06	1.12726e-05
KCNQ3	-1.11811	7.85304e-13	1.79618e-11
IGLL5	-1.11825	1.20508e-05	4.99721e-05
LINC00202	-1.11842	1.56754e-06	7.98598e-06
PRAMEF2	-1.11865	0.00676386	0.0144151
CHST8	-1.11871	1.98172e-10	2.5747e-09
CHRDL2	-1.11875	2.91324e-07	1.74475e-06
LOC399940	-1.11884	0.0161843	0.03113
LOC100134317	-1.11903	1.10566e-07	7.34398e-07
EBF3	-1.11935	7.89581e-13	1.80407e-11
ZDHHC8P1	-1.11987	6.3157e-08	4.45483e-07
TDGF1	-1.12046	1.00401e-06	5.35589e-06
ATOH1	-1.12062	0.00758923	0.0159288
GLT1D1	-1.12077	7.49991e-13	1.72081e-11
FAM90A20	-1.12086	7.6006e-05	0.000262426
MUC20	-1.12088	1.10339e-06	5.82207e-06
EMID1	-1.12093	6.59893e-08	4.63664e-07
C2orf53	-1.121	0.000522912	0.00147783
CHIT1	-1.12118	0.000124637	0.000409574
LHFPL3	-1.1217	0.0002637	0.000801956
PRSS30P	-1.122	5.61674e-09	5.12158e-08
MMEL1	-1.12254	5.06429e-11	7.61071e-10
VWA2	-1.12344	1.4813e-09	1.55248e-08
HPSE2	-1.12353	1.52563e-06	7.79426e-06
MYO15B	-1.12361	7.09179e-17	4.09153e-15
VWA5B2	-1.12368	1.05766e-09	1.15634e-08
SLC27A5	-1.12398	7.90607e-13	1.80453e-11
TECRL	-1.12405	0.00266528	0.0063018
ADAMTSL3	-1.12412	3.01114e-08	2.30942e-07
ILDR1	-1.1245	2.858e-11	4.58833e-10
MAP9	-1.12456	1.95342e-10	2.54247e-09
LOC151174	-1.12477	6.20513e-11	9.0575e-10
SYNE1	-1.12496	1.94325e-16	1.02142e-14
C2orf71	-1.12651	4.29595e-09	4.03156e-08
ADAMTS17	-1.12697	1.72745e-17	1.12084e-15
ASB16	-1.12729	2.15433e-16	1.11363e-14
LINC00475	-1.12731	3.08703e-08	2.3577e-07
PABPC1L2A	-1.12757	0.00586472	0.0126767
LINC00086	-1.12777	1.76047e-08	1.42996e-07
LY6G6E	-1.12855	3.41515e-05	0.000127238
FAM107A	-1.12858	6.3556e-12	1.17573e-10
ATP4A	-1.12903	1.02606e-05	4.34046e-05
GATA4	-1.12904	0.00143423	0.00363984
GPR137C	-1.12969	2.11063e-15	8.69133e-14
PDZRN4	-1.13097	5.63397e-07	3.1767e-06
IKZF3	-1.1311	2.27885e-07	1.40721e-06
ZNF677	-1.13196	9.12856e-14	2.59227e-12
C4orf51	-1.13239	0.000360535	0.00105648
DNAJC5B	-1.13288	3.83483e-08	2.85406e-07
CHRNA2	-1.13291	4.42403e-07	2.56322e-06
CCDC78	-1.13306	1.69607e-10	2.24493e-09
ZPBP	-1.13335	0.00343121	0.00787683
SKINTL	-1.13356	1.89491e-05	7.5062e-05
FAM81A	-1.13387	1.18202e-11	2.08436e-10
THRSP	-1.1341	4.83065e-05	0.000174044
OR7E5P	-1.13419	0.00109428	0.00285463
TTBK1	-1.13439	2.27863e-15	9.313e-14
O3FAR1	-1.13471	1.12433e-09	1.21827e-08
DPEP3	-1.13486	3.10894e-09	3.03211e-08
OR10AD1	-1.13519	2.14012e-05	8.35788e-05
PNMAL2	-1.13553	5.16414e-13	1.2314e-11
CMAHP	-1.13588	5.78307e-17	3.41764e-15
PREX2	-1.13609	1.09944e-12	2.41897e-11
BHLHA15	-1.13623	3.47465e-08	2.6217e-07
CSN2	-1.1366	0.00823167	0.0171097
FLJ12334	-1.13688	5.24201e-11	7.82936e-10
LOC400084	-1.13695	0.0002169	0.000673205
PRDM13	-1.13779	2.54467e-05	9.75999e-05
FMO3	-1.13781	2.51192e-07	1.53167e-06
PTPN5	-1.13795	1.23636e-09	1.32196e-08
CBX7	-1.1382	5.90379e-23	1.24127e-20
LOC100506795	-1.13826	4.19484e-08	3.08525e-07
B7H6	-1.13841	5.72532e-10	6.68749e-09
NSUN7	-1.13881	7.85271e-10	8.85545e-09
ACSS3	-1.13931	2.33734e-10	2.98529e-09
PVRL3-AS1	-1.13995	5.35671e-06	2.39529e-05
TTC36	-1.14026	1.28409e-09	1.36566e-08
CCDC105	-1.14039	0.0011421	0.00296424
SNED1	-1.1404	3.32826e-13	8.31723e-12
CAPS	-1.14051	2.06109e-10	2.67148e-09
FAM150A	-1.14079	7.11737e-05	0.000247619
KLHL34	-1.14101	8.92959e-06	3.82402e-05
FITM1	-1.14114	4.19469e-09	3.94868e-08
TNFRSF19	-1.1412	1.74422e-13	4.6511e-12
GHRL	-1.14125	4.18109e-14	1.28766e-12
OXGR1	-1.14158	4.23177e-06	1.94028e-05
LOC100507055	-1.14257	2.45661e-08	1.93294e-07
SCRG1	-1.14295	7.83659e-05	0.00026968
LINC00461	-1.14311	2.31355e-05	8.96633e-05
SKAP1	-1.14361	2.77681e-12	5.63243e-11
CXorf59	-1.14368	0.00232846	0.00557962
TMC5	-1.14386	1.04792e-06	5.56429e-06
CHPT1	-1.14394	9.36172e-17	5.33082e-15
GATS	-1.14409	7.19084e-21	9.19502e-19
LRRC10B	-1.14413	1.4862e-09	1.55563e-08
ABI3BP	-1.14418	2.26987e-08	1.80156e-07
IQCJ	-1.14437	0.00114503	0.00297108
GPR143	-1.14485	9.6977e-10	1.0688e-08
MIR29C	-1.14497	6.01445e-10	6.98047e-09
SDPR	-1.1458	6.6115e-12	1.21998e-10
ARHGEF26	-1.14599	1.57746e-07	1.01419e-06
LINC00323	-1.14629	3.73251e-11	5.84635e-10
NWD1	-1.1467	2.18314e-07	1.35346e-06
ABHD1	-1.14714	1.39483e-12	2.99602e-11
LOC200772	-1.14724	2.52759e-05	9.6979e-05
LOC219731	-1.14772	2.02085e-07	1.26359e-06
MFAP4	-1.14778	5.31581e-09	4.88384e-08
FAM13C	-1.14809	1.29322e-11	2.25498e-10
ART4	-1.14815	8.1514e-06	3.51894e-05
AMELY	-1.14821	0.0164132	0.0315342
SOX5	-1.14822	1.32912e-07	8.68315e-07
FUZ	-1.14853	2.81612e-22	4.96708e-20
KIAA1244	-1.14855	6.15021e-09	5.55705e-08
SELENBP1	-1.14875	2.92036e-11	4.68157e-10
NPHS1	-1.1488	1.02089e-06	5.43925e-06
MORN3	-1.14909	4.44686e-09	4.16246e-08
CELF6	-1.14923	1.50973e-14	5.15005e-13
ANKRD36BP2	-1.14938	2.8461e-08	2.20527e-07
LRRC4C	-1.14953	1.3815e-08	1.14597e-07
RAPSN	-1.14956	3.67619e-06	1.70738e-05
BDAG1	-1.14962	7.27941e-07	4.0032e-06
KCNJ16	-1.1499	0.000112545	0.000373716
HELT	-1.15003	0.00278979	0.00656172
NBEA	-1.1507	1.47367e-11	2.54622e-10
MYH8	-1.15202	0.00198291	0.00484181
CEL	-1.15222	5.21064e-05	0.000186444
PLEKHD1	-1.15237	1.94348e-09	1.98117e-08
ROBO2	-1.15249	1.46053e-06	7.49316e-06
DLG2	-1.15251	4.1421e-11	6.37377e-10
CLVS2	-1.15294	0.00029288	0.000879081
FAM70A	-1.15372	2.4552e-09	2.43361e-08
ZNF727	-1.15379	6.297e-07	3.50982e-06
FAM71E1	-1.15397	3.07344e-13	7.70686e-12
LOC255480	-1.15443	0.00110463	0.00287831
TSHR	-1.15448	4.4666e-09	4.17915e-08
C12orf74	-1.15483	9.80021e-06	4.16341e-05
CA8	-1.15495	7.72248e-07	4.2241e-06
HOXA-AS5	-1.15522	1.42854e-06	7.34286e-06
MYLK3	-1.15551	3.30535e-07	1.95337e-06
TLX3	-1.15573	0.00162498	0.00406265
NDP	-1.15578	6.80018e-07	3.76914e-06
PTF1A	-1.15619	0.000365949	0.00107077
SLC5A11	-1.15644	1.37719e-06	7.114e-06
LY6G6F	-1.15652	2.1567e-08	1.72237e-07
ANKLE1	-1.15661	1.79697e-10	2.3656e-09
RIBC2	-1.1568	4.29113e-11	6.57071e-10
SCML2	-1.15737	1.51768e-11	2.60688e-10
NOTUM	-1.15859	1.07077e-09	1.1695e-08
C7orf46	-1.15954	6.99815e-13	1.61756e-11
MIR146A	-1.16014	1.22614e-05	5.07614e-05
ZNF540	-1.16019	5.11661e-21	6.81216e-19
XKR5	-1.16122	7.81547e-07	4.26699e-06
MYOZ2	-1.16128	0.0019066	0.00467793
EFHA2	-1.16175	8.20137e-13	1.86609e-11
C6orf222	-1.16186	5.62898e-08	4.01935e-07
PRR18	-1.16221	6.37139e-07	3.54766e-06
ULK4P3	-1.16314	1.6869e-09	1.74649e-08
NTRK3	-1.16321	1.27994e-07	8.39195e-07
STAP1	-1.16321	3.25743e-09	3.16143e-08
RPRML	-1.16351	0.000307989	0.000919759
CBLN1	-1.16367	1.08174e-06	5.72443e-06
LOC401177	-1.16436	1.4662e-06	7.517e-06
GRK7	-1.16449	7.73258e-14	2.23652e-12
TRIM42	-1.16485	0.00188389	0.00462949
LINC00327	-1.16505	1.20989e-13	3.32356e-12
OR2H2	-1.16535	2.93769e-05	0.000111134
TPTE2	-1.16561	2.87098e-09	2.82397e-08
HYDIN	-1.16685	1.84112e-10	2.41644e-09
NPM2	-1.1674	3.62417e-09	3.47418e-08
RALGPS1	-1.1675	1.74816e-20	2.05526e-18
LCN10	-1.16768	6.61537e-11	9.58593e-10
LRMP	-1.16818	1.04039e-10	1.44255e-09
MAGEB10	-1.16836	0.00691863	0.0147076
UTS2R	-1.16887	1.42678e-07	9.27052e-07
RHO	-1.16908	5.29265e-06	2.37004e-05
FAM83E	-1.16938	1.87223e-09	1.91748e-08
CNPY1	-1.1695	0.000300749	0.000900478
TIGD3	-1.16989	1.12603e-19	1.17807e-17
LOC285878	-1.17027	0.0102627	0.0207897
TDGF1P3	-1.17039	1.16386e-06	6.11605e-06
FGF9	-1.17094	1.86948e-07	1.18145e-06
FGF2	-1.17105	9.16681e-11	1.29234e-09
EMID2	-1.17141	4.33806e-10	5.19475e-09
CYP4X1	-1.17142	5.544e-07	3.13324e-06
LINC00303	-1.17232	3.16017e-05	0.000118811
C18orf34	-1.17246	3.86582e-11	6.02924e-10
SOBP	-1.17247	3.69799e-16	1.81301e-14
NPC1L1	-1.17259	7.49069e-09	6.59385e-08
KCNQ2	-1.1727	4.0665e-06	1.86999e-05
CNIH2	-1.17302	4.73412e-12	9.08834e-11
CKMT2	-1.17305	9.73821e-06	4.13869e-05
FAM19A4	-1.17315	0.000174602	0.000554195
RUNX1T1	-1.17384	5.54448e-14	1.64722e-12
TACR2	-1.17405	7.75832e-18	5.48623e-16
RNF17	-1.17449	2.06046e-09	2.08583e-08
TMOD4	-1.17466	1.22861e-06	6.42236e-06
MYO5C	-1.17474	1.07106e-11	1.90809e-10
AZGP1	-1.1751	9.57186e-05	0.000322842
RSPO2	-1.17541	2.52713e-05	9.69782e-05
MPPED2	-1.17576	4.47047e-07	2.58525e-06
PPP1R14D	-1.1763	8.10108e-07	4.41191e-06
SLC4A10	-1.1765	2.89097e-08	2.23608e-07
SLIT2	-1.17663	6.55235e-09	5.87188e-08
CYP2A7	-1.17685	0.000313711	0.000935062
SLC27A2	-1.1769	4.01129e-10	4.84433e-09
PPM1H	-1.17741	1.24825e-10	1.70483e-09
UGT1A9	-1.1775	0.00468426	0.0103712
PCDH19	-1.17761	1.19959e-05	4.97726e-05
C11orf93	-1.17766	2.46248e-08	1.93686e-07
UPK1B	-1.17769	0.00201129	0.00490124
TSPYL5	-1.17774	3.34406e-09	3.23402e-08
FKBP6	-1.17824	1.55816e-09	1.62629e-08
FOXI1	-1.1783	0.000416503	0.00120434
HTRA4	-1.17851	2.26212e-10	2.90109e-09
LOC100128252	-1.17868	9.01088e-12	1.62541e-10
MOXD1	-1.17882	4.92374e-09	4.55618e-08
TPTE2P6	-1.17942	2.07507e-08	1.66264e-07
SLC18A1	-1.17969	7.02604e-08	4.89428e-07
DUSP13	-1.18106	3.47093e-06	1.62371e-05
CRHR2	-1.18146	1.48248e-09	1.55248e-08
CCDC114	-1.18155	2.62225e-10	3.3086e-09
C20orf26	-1.18223	2.12012e-12	4.41089e-11
ETV1	-1.18244	2.04648e-13	5.32718e-12
EPHA10	-1.18258	5.8702e-10	6.82755e-09
C12orf34	-1.18322	3.61523e-17	2.22052e-15
LCN12	-1.18331	1.84417e-07	1.16647e-06
SYCE1	-1.18349	3.79261e-09	3.61347e-08
WNK4	-1.18382	1.28739e-08	1.07484e-07
DNTT	-1.18423	5.96336e-05	0.000210688
UROC1	-1.18436	1.35737e-05	5.56329e-05
FCRL4	-1.18525	1.85378e-05	7.35391e-05
GABRD	-1.18582	7.76543e-14	2.24305e-12
KCNA5	-1.18583	9.83137e-11	1.37363e-09
C20orf203	-1.18585	1.96924e-10	2.56001e-09
AQP12A	-1.18591	0.000542534	0.00152638
JAKMIP2	-1.18601	3.109e-07	1.85034e-06
OLFM1	-1.18647	8.84856e-08	6.00878e-07
CACNA2D2	-1.18723	1.47661e-24	4.03595e-22
CGNL1	-1.18765	3.87175e-11	6.03418e-10
TTN	-1.18767	1.2339e-05	5.10415e-05
CACNG1	-1.18785	0.00103472	0.0027122
CCL25	-1.18842	1.96143e-06	9.75852e-06
HHATL	-1.18847	0.00120369	0.00310522
FGF19	-1.18847	0.000416956	0.00120534
RAB42	-1.18852	2.75356e-12	5.59567e-11
STAR	-1.1889	1.92327e-09	1.96423e-08
LOC283731	-1.18919	1.29665e-09	1.37767e-08
GNG7	-1.18958	2.7082e-17	1.71645e-15
SPDYC	-1.19047	0.00159257	0.00398982
AADAC	-1.19055	5.41602e-05	0.000192846
MC5R	-1.19065	2.01334e-05	7.92077e-05
C1orf127	-1.19133	6.30302e-13	1.47007e-11
DAZL	-1.19231	1.58894e-06	8.08936e-06
ZNF705A	-1.19329	8.07797e-05	0.000276681
FDCSP	-1.19407	0.00243592	0.00581673
RGN	-1.1943	2.39116e-13	6.13675e-12
LOC254099	-1.1948	1.55068e-05	6.27677e-05
ADCK3	-1.19488	2.50267e-18	1.9134e-16
FOXE3	-1.19527	4.8896e-08	3.54261e-07
SULT1C4	-1.19546	5.29716e-13	1.259e-11
CPNE9	-1.19589	3.66606e-12	7.2153e-11
SELV	-1.19615	0.000130798	0.000427509
HES3	-1.1963	0.000537445	0.00151344
HCRTR2	-1.19665	5.97485e-06	2.64359e-05
LOC100216479	-1.19706	1.37183e-05	5.6194e-05
LGI2	-1.19711	3.75649e-09	3.58531e-08
SOX2-OT	-1.19745	3.10699e-07	1.84964e-06
MYOCD	-1.19805	3.65405e-10	4.44627e-09
PCDH8	-1.19831	6.28215e-05	0.000221055
BEST3	-1.19917	8.45665e-05	0.000288206
CYP17A1	-1.19949	6.48413e-15	2.41126e-13
C4orf39	-1.20014	1.07671e-08	9.14304e-08
RSPO1	-1.20047	9.47216e-11	1.32939e-09
PROKR2	-1.2015	0.00103049	0.00270339
C17orf28	-1.20157	1.01045e-15	4.49988e-14
AGAP7	-1.2017	4.46695e-13	1.08407e-11
GHRHR	-1.20255	0.0002737	0.00082868
PRND	-1.2026	3.25664e-08	2.47084e-07
ZIC4	-1.20303	9.96189e-05	0.000334562
C2orf84	-1.20375	1.11457e-09	1.21069e-08
SYNPR	-1.20383	3.51097e-06	1.63932e-05
MSH4	-1.20407	2.0927e-08	1.67554e-07
SYT4	-1.20412	9.33651e-06	3.98579e-05
PSMA8	-1.20431	2.26402e-06	1.10948e-05
CELA3B	-1.20515	0.00132864	0.00339353
UNC45B	-1.20536	0.000275703	0.000833475
LOC285548	-1.20539	2.50419e-12	5.13577e-11
OMD	-1.20701	2.17453e-07	1.34936e-06
MIR23C	-1.20731	0.0119035	0.0237418
SLC12A1	-1.20849	1.15294e-08	9.73042e-08
NTN3	-1.20888	1.38737e-08	1.14994e-07
LOC100132146	-1.20899	0.00451823	0.0100443
GPD1	-1.21103	3.30231e-10	4.07037e-09
ZNF471	-1.21118	3.34367e-11	5.29802e-10
KAZALD1	-1.21121	7.30917e-16	3.37178e-14
LGR6	-1.21178	2.43703e-07	1.48971e-06
LOC100131320	-1.2125	3.73582e-09	3.5687e-08
RFPL1-AS1	-1.21277	4.97689e-06	2.24427e-05
ANGPTL1	-1.21345	1.83179e-08	1.48458e-07
UBD	-1.21368	2.68854e-07	1.62892e-06
tAKR	-1.21375	8.31483e-08	5.69586e-07
TMEM132B	-1.21415	4.27462e-12	8.31573e-11
SEZ6	-1.21417	5.4923e-09	5.02442e-08
PALM	-1.21457	3.36909e-12	6.65479e-11
FAM171A1	-1.21508	4.99489e-13	1.19495e-11
DNMBP-AS1	-1.21509	4.8476e-08	3.514e-07
MYH6	-1.21569	1.2002e-05	4.97888e-05
ACACB	-1.21573	1.71886e-22	3.21236e-20
RYR3	-1.21574	2.59379e-10	3.28026e-09
CTNNA3	-1.21605	1.10451e-05	4.62225e-05
SLCO5A1	-1.21625	6.22269e-11	9.07102e-10
CNTD1	-1.21674	9.99968e-14	2.80684e-12
IL34	-1.21705	8.74277e-15	3.14457e-13
NTF3	-1.21739	1.59581e-08	1.30542e-07
FBP1	-1.21758	3.29264e-09	3.18993e-08
CCR10	-1.21763	1.11145e-11	1.97425e-10
SLC1A7	-1.21964	7.61365e-09	6.68678e-08
PTH2R	-1.21973	0.00073938	0.00201236
ASPDH	-1.22053	2.04673e-15	8.44413e-14
CES3	-1.22077	8.57053e-10	9.57115e-09
GLYATL2	-1.22105	5.18325e-05	0.000185616
GIPC2	-1.22113	1.00267e-07	6.71702e-07
C6	-1.22194	0.00083748	0.00224802
ISYNA1	-1.22241	5.57695e-15	2.11711e-13
CA10	-1.22286	7.07592e-07	3.90416e-06
DKFZP434L187	-1.22336	0.00027771	0.000839078
DPEP1	-1.22431	1.19381e-08	1.00348e-07
BRSK2	-1.22508	2.88902e-10	3.60696e-09
CR1L	-1.22512	5.26767e-08	3.78642e-07
PIWIL2	-1.22643	9.68967e-06	4.12047e-05
HGD	-1.2268	9.11988e-09	7.86338e-08
FGF13	-1.227	1.47204e-08	1.21234e-07
HEPACAM	-1.22709	6.27251e-06	2.76021e-05
MRGPRG	-1.22717	0.0226435	0.0418531
PNMA6C	-1.22724	1.37171e-08	1.13958e-07
LOC283888	-1.22724	5.87781e-10	6.83276e-09
ASB11	-1.22735	0.000217094	0.000673712
MYH2	-1.22805	0.00651124	0.0139351
RAI2	-1.22838	7.8649e-18	5.52971e-16
PLD5	-1.22879	4.8615e-06	2.19904e-05
ITGAM	-1.22913	2.54707e-15	1.02757e-13
DNALI1	-1.22943	2.66567e-15	1.07343e-13
MIR4321	-1.2298	0.00237334	0.00567721
NAALADL2	-1.23008	1.20308e-09	1.2908e-08
EPS8L3	-1.23023	5.25854e-06	2.35863e-05
CDON	-1.23036	8.45665e-19	7.30882e-17
FAM92B	-1.23064	1.03972e-06	5.52883e-06
BPIFA2	-1.23073	0.00273636	0.00644893
LMOD2	-1.23084	0.00318489	0.00736785
SERPINA11	-1.23216	1.53676e-05	6.2262e-05
VWC2	-1.23222	1.26355e-05	5.22285e-05
BHMT	-1.23227	1.06344e-06	5.63852e-06
KCNH6	-1.23276	1.77999e-09	1.8359e-08
PIEZO2	-1.23316	1.81214e-13	4.79713e-12
RIMKLA	-1.23331	1.57192e-07	1.01123e-06
CES5AP1	-1.23345	0.00190393	0.00467295
ZNF454	-1.23356	2.39983e-13	6.15179e-12
PHYHD1	-1.23406	4.10978e-08	3.02982e-07
REM1	-1.23409	7.58517e-16	3.49173e-14
ATP12A	-1.23431	3.22559e-05	0.000121021
C8orf47	-1.23431	1.13069e-06	5.95319e-06
MYH7B	-1.2345	7.74175e-15	2.82135e-13
CRTAC1	-1.2349	1.16255e-07	7.68215e-07
PHKG1	-1.23581	5.44944e-12	1.02988e-10
CCDC136	-1.23633	4.9914e-15	1.90808e-13
TNNI2	-1.23731	1.6193e-05	6.53298e-05
BSN	-1.23739	3.48439e-16	1.71986e-14
NEK10	-1.2374	1.61739e-12	3.43024e-11
PCP2	-1.23757	8.20261e-11	1.16846e-09
ANO5	-1.23871	1.7706e-06	8.90904e-06
SLC8A3	-1.23916	2.41587e-07	1.48053e-06
MCF2L	-1.2392	6.93448e-17	4.01136e-15
NIPSNAP3B	-1.23952	3.73739e-19	3.50738e-17
ANKRD30A	-1.23955	4.26552e-06	1.95534e-05
PURG	-1.24084	4.51188e-12	8.70757e-11
GPIHBP1	-1.2409	1.92699e-13	5.05222e-12
CLRN1-AS1	-1.24109	4.17766e-05	0.000152655
FRZB	-1.24133	2.45869e-13	6.28792e-12
ZNF280B	-1.24177	3.47131e-11	5.47646e-10
ATP1A4	-1.24247	2.37192e-13	6.10887e-12
SLC22A10	-1.24285	0.000271329	0.000822527
PTCHD1	-1.2435	1.24579e-06	6.50594e-06
DNAH12	-1.24399	1.86389e-10	2.44193e-09
LOC400940	-1.24413	8.25949e-05	0.000282014
CILP	-1.24417	1.72396e-06	8.70981e-06
C10orf71	-1.24498	0.0011178	0.00290974
ASB18	-1.24508	7.57114e-06	3.28408e-05
ARMC4	-1.24511	2.18587e-06	1.0748e-05
PRKAR2B	-1.24554	1.10771e-15	4.85394e-14
PRELP	-1.24568	2.47462e-09	2.45064e-08
FLJ13197	-1.24572	1.20382e-18	1.00568e-16
CYP26A1	-1.24601	0.000639388	0.00176704
BIRC3	-1.24625	3.69917e-12	7.26856e-11
USH1C	-1.2463	0.000205468	0.000641182
LOC100190938	-1.24648	3.62034e-11	5.68908e-10
PBX1	-1.24728	6.06122e-15	2.26943e-13
KIAA1211	-1.24844	2.27955e-13	5.89878e-12
NOS2	-1.24847	4.79181e-06	2.17066e-05
FAM215A	-1.24927	3.52195e-08	2.64915e-07
PLA1A	-1.24928	3.44195e-13	8.58171e-12
RERG	-1.24955	9.63672e-12	1.7286e-10
GLB1L2	-1.25022	9.54394e-08	6.42511e-07
ACHE	-1.25046	6.68966e-10	7.68661e-09
USP44	-1.25067	2.1419e-11	3.54809e-10
FCRL2	-1.2509	1.25719e-06	6.56082e-06
FGF14	-1.25147	1.25956e-10	1.71492e-09
IGSF11	-1.25161	3.29604e-07	1.94892e-06
STRA8	-1.25191	0.000274033	0.000829345
SGCA	-1.25224	8.84245e-06	3.78893e-05
LOC170425	-1.25226	0.000266714	0.00080977
HTR3B	-1.25257	0.000123252	0.000405452
B3GNT6	-1.25261	2.22718e-05	8.66232e-05
LOC100130451	-1.2531	7.54519e-08	5.21274e-07
LRTM1	-1.25327	2.63306e-06	1.26965e-05
LTK	-1.25338	1.41929e-11	2.46109e-10
ABCC8	-1.25386	1.77928e-07	1.13027e-06
LOC339529	-1.25411	1.26792e-05	5.23893e-05
SLC16A11	-1.25456	1.51647e-12	3.23503e-11
DMBT1	-1.25538	0.000998357	0.00262665
GPR15	-1.25546	5.15918e-07	2.93854e-06
C1QTNF3	-1.25553	8.46078e-11	1.19976e-09
HSPB7	-1.25607	7.25097e-05	0.000251786
GPT	-1.25727	1.72446e-14	5.84605e-13
SNORA47	-1.25744	0.00022211	0.000687716
CACNG5	-1.25775	0.00018525	0.000584344
SLC22A8	-1.25795	0.000359155	0.00105341
PRR15L	-1.25872	7.45469e-09	6.57011e-08
OR1Q1	-1.25908	6.19818e-05	0.000218314
KSR2	-1.26002	2.52391e-11	4.0971e-10
TLE2	-1.26008	1.00067e-15	4.47459e-14
C4BPB	-1.26065	5.73513e-07	3.22708e-06
GABRA1	-1.26075	0.000112235	0.000372742
LOC100506994	-1.26133	2.14555e-10	2.76896e-09
C3orf30	-1.26197	0.000110759	0.000368286
LRRC14B	-1.26214	4.10943e-06	1.88814e-05
LOC100507334	-1.26258	5.18723e-05	0.000185728
CCDC42B	-1.26273	1.92617e-13	5.05222e-12
LOC152742	-1.26412	1.22404e-05	5.06908e-05
C9orf71	-1.26422	5.83938e-08	4.15502e-07
NEURL	-1.26486	9.7661e-11	1.36538e-09
ICA1	-1.26516	9.93791e-15	3.50693e-13
C1orf61	-1.26532	3.01348e-06	1.43028e-05
DNAH7	-1.26598	1.1096e-12	2.43844e-11
IGF1	-1.26629	4.79859e-11	7.23628e-10
ANKS1B	-1.26702	2.22526e-16	1.14758e-14
LOC100128531	-1.26756	2.3668e-10	3.01587e-09
MUC5B	-1.26761	0.00114169	0.00296382
WNT8B	-1.26783	1.31621e-09	1.3971e-08
FAM134B	-1.26848	2.9347e-16	1.47517e-14
LINC00479	-1.26862	6.18366e-09	5.58496e-08
ZYG11A	-1.26892	3.0159e-08	2.31145e-07
GLOD5	-1.26956	1.34865e-06	6.98308e-06
CYP1A1	-1.2697	0.000199252	0.000623385
ARMC3	-1.2699	0.000357024	0.00104774
PCDHA2	-1.26992	1.65879e-05	6.67238e-05
KLHL14	-1.27134	1.88139e-10	2.45896e-09
CSN3	-1.27139	0.00318956	0.00737404
PRCD	-1.27151	6.17683e-15	2.30876e-13
CMTM5	-1.27201	4.11942e-08	3.03488e-07
GPR133	-1.27203	2.52083e-13	6.4393e-12
HIGD1C	-1.27229	2.72354e-05	0.000103769
PRODH2	-1.27232	0.000168737	0.000536747
LOC648691	-1.2735	2.23971e-05	8.70951e-05
SYT14	-1.27375	3.17823e-07	1.88487e-06
CXorf64	-1.27386	0.000921943	0.0024471
LOC730101	-1.27387	9.98389e-09	8.52099e-08
SLITRK5	-1.27467	2.73838e-06	1.31454e-05
CP	-1.27587	1.14563e-05	4.78061e-05
EEF1A2	-1.27601	4.53473e-06	2.06835e-05
IYD	-1.27645	2.20469e-07	1.36604e-06
ATP6V1C2	-1.2767	2.36769e-11	3.88096e-10
CDH19	-1.27837	1.1022e-05	4.61786e-05
SCUBE2	-1.27894	2.79119e-11	4.48766e-10
CD79A	-1.27911	1.34025e-07	8.74805e-07
ZNF334	-1.27912	5.45112e-11	8.06456e-10
COL11A2	-1.27995	3.06679e-17	1.91049e-15
IRX6	-1.28051	1.15993e-05	4.83105e-05
ZDHHC11	-1.28083	2.19022e-11	3.62264e-10
CCDC151	-1.28091	1.21765e-12	2.65455e-11
ZBED3	-1.285	1.28043e-18	1.06456e-16
TPPP2	-1.2851	1.95089e-07	1.2251e-06
LOC401134	-1.28728	0.000409807	0.00118718
COX6B2	-1.28746	3.57583e-11	5.63322e-10
LINC00473	-1.28757	7.0784e-07	3.90455e-06
MEI1	-1.28763	2.39928e-08	1.89054e-07
C20orf166-AS1	-1.28827	6.79136e-07	3.76521e-06
GADL1	-1.28888	1.49809e-05	6.08531e-05
LOC100505989	-1.29001	1.40486e-06	7.24155e-06
MYBPC2	-1.29017	0.000145397	0.000470024
PCDHA3	-1.2906	3.55768e-08	2.67052e-07
H2BFM	-1.29126	0.000198629	0.000621615
NPB	-1.29159	5.66706e-11	8.33328e-10
C19orf77	-1.29196	5.31924e-08	3.81972e-07
PARD3B	-1.29243	3.11986e-18	2.35746e-16
SYCE2	-1.29276	2.46252e-12	5.06067e-11
LRRIQ1	-1.29403	6.67972e-09	5.95671e-08
CHST6	-1.29514	9.01686e-12	1.62541e-10
C19orf46	-1.29521	2.82437e-07	1.69902e-06
PI16	-1.29522	7.12128e-06	3.10187e-05
PPM1E	-1.29556	1.84631e-18	1.45745e-16
CPAMD8	-1.29571	2.83893e-14	9.07844e-13
TMEM163	-1.29669	8.5807e-13	1.93628e-11
CLU	-1.29679	1.84584e-11	3.11428e-10
HGFAC	-1.29689	1.247e-09	1.33074e-08
PPP1R1B	-1.29782	4.1028e-05	0.00015017
ABRA	-1.29835	5.98892e-05	0.000211488
HGF	-1.29851	3.39354e-14	1.06921e-12
KDM4DL	-1.29891	4.21152e-06	1.9318e-05
CXCR5	-1.29908	1.84644e-08	1.4959e-07
FP588	-1.29967	7.27175e-12	1.32946e-10
SYNPO2L	-1.30003	2.99746e-06	1.4236e-05
FLJ40194	-1.30132	0.000193578	0.000607547
TRPV6	-1.30197	6.58826e-08	4.63212e-07
ASPA	-1.30224	4.56066e-12	8.79396e-11
GKAP1	-1.30225	1.19426e-21	1.82613e-19
PTGIS	-1.30285	6.19362e-08	4.37575e-07
CRABP1	-1.30291	3.85885e-08	2.86901e-07
PCDH20	-1.30307	3.44471e-06	1.61458e-05
KATNAL2	-1.30323	2.86903e-15	1.14898e-13
FAM180B	-1.30344	6.07286e-08	4.29738e-07
ADRB3	-1.30358	6.22965e-12	1.15831e-10
ST18	-1.30376	5.83792e-15	2.19711e-13
LOC400550	-1.30393	2.36855e-09	2.36026e-08
RGAG4	-1.30433	8.04813e-18	5.62237e-16
C11orf40	-1.30575	0.00154835	0.00389599
PAK7	-1.30711	0.000312205	0.000931078
TSPAN12	-1.30738	1.44009e-18	1.16626e-16
POU2AF1	-1.30763	7.91537e-10	8.91692e-09
EGFEM1P	-1.30784	6.19802e-07	3.46083e-06
CCDC108	-1.30902	1.17347e-07	7.74966e-07
SIX6	-1.30967	5.04639e-07	2.87955e-06
PDZD4	-1.31121	3.37093e-14	1.06362e-12
PTPRVP	-1.31148	7.86406e-11	1.12463e-09
UCP1	-1.31216	4.82237e-07	2.76326e-06
LOC572558	-1.31234	1.76956e-05	7.05821e-05
ZNF620	-1.31329	7.16454e-22	1.18682e-19
NGB	-1.31354	3.22089e-05	0.000120865
SPEF1	-1.31354	3.25077e-12	6.45607e-11
SLC5A7	-1.31605	0.00154991	0.00389844
EXTL1	-1.31616	4.35603e-09	4.08315e-08
PROX1	-1.31622	1.23216e-11	2.15884e-10
MPPED1	-1.31628	0.000591966	0.00164891
DLX6	-1.31637	3.9341e-11	6.1096e-10
NT5C1A	-1.31654	2.13754e-05	8.35228e-05
TTTY10	-1.31676	3.32448e-07	1.96414e-06
CHST5	-1.31683	1.69695e-13	4.53613e-12
SCIN	-1.31765	6.29106e-12	1.16687e-10
REEP2	-1.31813	4.60012e-13	1.11391e-11
NKAIN3	-1.31835	3.35923e-07	1.98146e-06
KIAA1324	-1.31889	2.54282e-08	1.9932e-07
TDRD1	-1.319	2.5674e-06	1.24201e-05
SLC9A11	-1.31919	3.27523e-07	1.93819e-06
WDR38	-1.31932	1.06591e-10	1.47513e-09
ART5	-1.31969	3.69764e-09	3.54151e-08
C19orf45	-1.32007	5.11726e-12	9.72991e-11
SCGB3A2	-1.32131	2.9084e-05	0.000110196
SLC5A2	-1.32132	5.22968e-11	7.81912e-10
VIPR2	-1.3216	7.73743e-12	1.40754e-10
ASXL3	-1.32174	2.84946e-11	4.57798e-10
XIRP2	-1.32224	0.00215549	0.00520738
GPR149	-1.32342	0.0012471	0.00320701
C9orf171	-1.32342	1.2042e-10	1.65085e-09
ALOX15	-1.32356	1.72979e-05	6.91979e-05
GALNT9	-1.32375	3.02878e-10	3.7639e-09
LINGO4	-1.32405	6.89059e-09	6.12478e-08
TCEAL2	-1.32407	6.33214e-09	5.70258e-08
TRPV5	-1.32588	4.71193e-08	3.42182e-07
TMPRSS2	-1.32634	6.55101e-07	3.64211e-06
STAB2	-1.3274	1.88306e-14	6.29589e-13
C10orf107	-1.32785	1.81186e-12	3.81181e-11
CCL19	-1.32793	1.43073e-07	9.29144e-07
EMILIN3	-1.32914	4.00045e-09	3.79296e-08
ZNF667	-1.3301	2.05443e-11	3.42656e-10
ALLC	-1.33012	3.16305e-07	1.87791e-06
C17orf104	-1.33092	4.67606e-22	7.98803e-20
KIT	-1.33096	3.5054e-15	1.37611e-13
FCRL1	-1.33112	3.49227e-06	1.63167e-05
CLIP3	-1.33198	1.89469e-21	2.76195e-19
PRR23B	-1.33301	0.000184014	0.000580781
SEMG1	-1.33323	0.00141011	0.00358279
MNX1	-1.33329	2.73678e-10	3.43295e-09
GPC3	-1.33549	2.93613e-06	1.3972e-05
VTCN1	-1.3356	3.14061e-06	1.48353e-05
NDST3	-1.3357	1.473e-10	1.97842e-09
AK8	-1.33612	1.89028e-13	4.97388e-12
NPY1R	-1.33662	1.00426e-07	6.72559e-07
KCNJ10	-1.3368	2.16064e-09	2.1738e-08
GALNT8	-1.3381	4.47337e-06	2.04291e-05
SELE	-1.33882	2.76711e-10	3.46738e-09
KLHL32	-1.33955	4.67776e-14	1.41472e-12
CD200	-1.34092	3.25978e-15	1.28661e-13
LOC729966	-1.34211	1.76956e-06	8.90725e-06
SLAIN1	-1.34216	1.81688e-16	9.66618e-15
ATP13A5	-1.34478	1.04493e-05	4.4058e-05
KBTBD13	-1.34486	3.01695e-06	1.43068e-05
AVP	-1.34511	0.000126977	0.000416451
SHE	-1.3456	5.17159e-21	6.81216e-19
GABRG3	-1.34577	0.00177357	0.00438698
LGALS4	-1.34619	6.19216e-09	5.59033e-08
LOC283481	-1.34747	3.20229e-15	1.2685e-13
FOLR1	-1.35011	3.2742e-06	1.54197e-05
CYP11A1	-1.35023	6.20469e-07	3.46343e-06
LTC4S	-1.35071	2.48064e-21	3.49946e-19
PADI2	-1.35135	2.98603e-09	2.92529e-08
KLK15	-1.35139	2.65875e-07	1.61311e-06
NKX2-2	-1.35245	0.000438039	0.00125979
STOX1	-1.35315	1.47849e-09	1.55053e-08
CA4	-1.35328	2.67284e-08	2.08432e-07
TLX2	-1.35331	3.01471e-08	2.31135e-07
BPIFA1	-1.35335	0.00757054	0.0159033
CNR1	-1.35348	1.64096e-09	1.70538e-08
MAFA	-1.35354	6.32207e-11	9.1975e-10
RFPL4B	-1.35489	4.85244e-05	0.000174742
DUPD1	-1.35574	0.000188388	0.000593301
GABRB1	-1.35621	2.6332e-06	1.26965e-05
LOC440905	-1.35666	0.000338136	0.000998201
TCF15	-1.35722	6.59273e-09	5.9008e-08
HIF3A	-1.35738	7.39149e-08	5.11625e-07
FNDC5	-1.35853	8.27499e-12	1.50158e-10
LRRC31	-1.35946	0.000179827	0.000568715
SEMA6C	-1.35973	1.20729e-17	8.12263e-16
KL	-1.36043	1.47326e-16	8.0335e-15
HGC6.3	-1.36068	5.04165e-07	2.8776e-06
GPR83	-1.36179	1.97607e-16	1.0337e-14
CACNA1E	-1.36244	4.27738e-13	1.04269e-11
OSTN	-1.36307	0.000310039	0.000925377
SORCS3	-1.36401	1.07467e-05	4.51597e-05
ZNF135	-1.36421	1.96331e-16	1.02949e-14
CXXC4	-1.36498	2.63389e-14	8.44466e-13
SCG3	-1.365	1.143e-09	1.23422e-08
LOC401431	-1.36522	1.41532e-18	1.15046e-16
GLT25D2	-1.36583	1.43069e-08	1.18295e-07
FAM19A1	-1.36639	5.13847e-09	4.72887e-08
LOC100287718	-1.36664	0.000250595	0.000766687
PKIA	-1.3678	4.37943e-12	8.48561e-11
LOC541473	-1.36782	2.00396e-15	8.2833e-14
AMY2A	-1.3681	1.42001e-08	1.17524e-07
P2RX3	-1.36848	1.13913e-05	4.75801e-05
COCH	-1.36896	3.62024e-07	2.12453e-06
LOC84856	-1.36941	4.16847e-10	5.01363e-09
GRIK3	-1.36945	1.88045e-09	1.92319e-08
TNFRSF13B	-1.37076	2.93371e-08	2.26513e-07
FSD2	-1.3709	2.98976e-08	2.29786e-07
FAM95B1	-1.37154	2.45302e-09	2.43255e-08
CYP4Z1	-1.37248	7.83038e-07	4.27407e-06
MMP27	-1.37333	1.19412e-08	1.00348e-07
GRIN2C	-1.37348	2.58666e-12	5.27611e-11
ADAMTS19	-1.37373	8.52033e-09	7.41072e-08
CRYM	-1.37403	1.06777e-08	9.07769e-08
SCGB2A1	-1.37415	3.64682e-05	0.000135132
HAND1	-1.37426	0.000149978	0.000483261
FAM211A	-1.37472	1.12719e-26	4.56427e-24
EYA2	-1.37505	9.64338e-10	1.06335e-08
KRTAP10-12	-1.37513	0.00181118	0.00446988
PGM5	-1.37519	1.1386e-14	3.95814e-13
ADH1A	-1.37553	1.33101e-06	6.89502e-06
SLC13A2	-1.37626	4.38726e-07	2.5444e-06
KCNE3	-1.37684	1.21535e-13	3.33415e-12
MIR4750	-1.37875	2.23231e-10	2.8679e-09
GABBR2	-1.37909	1.32768e-09	1.4084e-08
ZMAT1	-1.38226	4.9133e-12	9.36655e-11
C2orf73	-1.38274	3.07646e-08	2.35127e-07
C1QTNF8	-1.38278	1.5896e-09	1.65505e-08
ACSL6	-1.38293	9.08747e-11	1.28281e-09
ALPK3	-1.3836	9.49933e-14	2.68016e-12
GABRB3	-1.3836	4.04584e-06	1.86127e-05
MSLN	-1.38536	2.92345e-06	1.39216e-05
SLC7A2	-1.38642	8.46903e-12	1.53552e-10
LOC728723	-1.38645	1.03032e-18	8.76613e-17
TEX15	-1.38664	0.000476889	0.00135936
TPO	-1.38666	1.18999e-11	2.09673e-10
SOX21	-1.38677	2.32284e-09	2.31923e-08
DPY19L2P4	-1.38723	4.86743e-12	9.30343e-11
C16orf89	-1.38745	8.59735e-10	9.59621e-09
SNAP25	-1.38758	5.10069e-15	1.94306e-13
CLPSL2	-1.38764	0.000298679	0.000894647
KCNA4	-1.3881	4.45225e-07	2.57684e-06
KCTD8	-1.38864	8.90744e-08	6.04313e-07
MYT1	-1.38872	7.27104e-12	1.32946e-10
HSPB2-C11orf52	-1.38897	2.33327e-05	9.02998e-05
KCNH4	-1.38936	1.60767e-16	8.72289e-15
GREM2	-1.38944	3.1917e-11	5.09043e-10
KLHDC9	-1.3898	6.72505e-15	2.49237e-13
ATP1B4	-1.38997	2.55849e-06	1.23824e-05
SHISA9	-1.39029	2.04917e-07	1.28021e-06
METTL21CP1	-1.39048	3.30271e-11	5.24071e-10
CNTN2	-1.39081	8.3504e-10	9.34441e-09
HMX3	-1.39132	8.09425e-07	4.40929e-06
C1orf158	-1.39172	0.00127642	0.00327431
NME5	-1.39179	6.82021e-11	9.85662e-10
CCDC33	-1.39207	2.10948e-08	1.68836e-07
C1orf49	-1.39278	1.72342e-05	6.89937e-05
GAS2	-1.39288	1.86292e-14	6.23806e-13
NR5A1	-1.39295	0.000193547	0.000607536
HS3ST2	-1.39394	1.11422e-11	1.97756e-10
ESRRB	-1.39412	8.17018e-10	9.18033e-09
C8orf85	-1.39449	1.37994e-08	1.14511e-07
ENPP4	-1.3955	1.96903e-17	1.26632e-15
DOC2A	-1.39623	1.82278e-10	2.39669e-09
WFDC2	-1.39645	1.17854e-06	6.18874e-06
HUNK	-1.39711	6.36809e-17	3.7331e-15
CLPS	-1.39875	0.00173516	0.00430561
ESRG	-1.39878	3.42639e-05	0.000127526
KRT38	-1.39882	1.20555e-08	1.01231e-07
B4GALNT2	-1.40053	9.72799e-06	4.13548e-05
CERS1	-1.40053	2.50376e-11	4.07043e-10
IGFBPL1	-1.40196	3.06567e-07	1.82753e-06
ASB15	-1.40225	1.44028e-05	5.86901e-05
F7	-1.40298	5.59227e-11	8.2396e-10
SOX30	-1.40347	4.31803e-08	3.17158e-07
SCUBE3	-1.40384	6.33171e-08	4.46322e-07
FEZF2	-1.40396	4.60231e-07	2.64896e-06
LOC100144602	-1.40448	0.00149842	0.00378285
LYZL4	-1.40463	0.000757173	0.00205541
LOC284950	-1.40466	7.4786e-12	1.365e-10
AQP4	-1.40485	8.21784e-06	3.54561e-05
TMEM213	-1.40512	3.42321e-05	0.000127429
FAM189A1	-1.40513	9.65771e-11	1.35285e-09
LOC100129175	-1.40585	0.000397069	0.00115272
PLEKHB1	-1.40698	9.22949e-17	5.26924e-15
LOC100505545	-1.40719	0.000588803	0.00164177
PAMR1	-1.40881	1.10128e-14	3.83449e-13
ZCCHC18	-1.40889	7.82419e-22	1.28634e-19
SLC5A8	-1.40939	0.000321564	0.000955472
DUSP15	-1.40956	9.7163e-17	5.48984e-15
PACRG	-1.41033	5.77439e-10	6.73043e-09
FAM123A	-1.41078	2.99699e-08	2.30099e-07
COL23A1	-1.41136	1.15461e-15	5.01924e-14
TM7SF4	-1.41243	6.92674e-09	6.14941e-08
CECR3	-1.41293	2.72821e-05	0.000103918
EYA1	-1.41312	1.21614e-08	1.02081e-07
CACNG6	-1.41397	1.15194e-05	4.80327e-05
AQP2	-1.41454	7.09335e-09	6.27532e-08
NKX2-6	-1.41484	2.64012e-05	0.000100801
SYCP1	-1.41544	5.02739e-05	0.000180537
FLJ16171	-1.41551	0.00152654	0.00384511
CENPV	-1.41615	9.4657e-18	6.50871e-16
RBP4	-1.41622	2.53853e-06	1.22967e-05
CCDC154	-1.41661	7.15068e-13	1.64933e-11
PLK5	-1.41684	1.51147e-08	1.24247e-07
WISP2	-1.41722	6.41404e-09	5.76684e-08
C7	-1.41775	4.4753e-06	2.04337e-05
TJP3	-1.41859	1.67343e-10	2.22034e-09
GNG8	-1.41911	2.09618e-11	3.49086e-10
POU3F3	-1.42093	1.09496e-10	1.51343e-09
PROM1	-1.42118	1.04246e-05	4.39688e-05
LOC254559	-1.42171	1.9652e-09	2.00145e-08
SHCBP1L	-1.42178	0.00188669	0.00463585
C1QTNF7	-1.42283	1.32686e-16	7.30811e-15
TMEM150C	-1.42345	8.38992e-15	3.03732e-13
NTS	-1.42375	0.000861728	0.00230377
TCP11	-1.42492	6.78705e-06	2.96799e-05
LINC00284	-1.42509	9.31675e-05	0.000314966
LOC339874	-1.42555	4.74329e-19	4.35785e-17
KIF1A	-1.42626	6.53331e-06	2.86517e-05
LPL	-1.42715	4.09756e-16	1.98663e-14
CALML6	-1.42819	9.98991e-11	1.39311e-09
DNAH6	-1.42887	1.99419e-13	5.21589e-12
SPINLW1	-1.42891	0.00176157	0.00436272
HOXA-AS3	-1.42892	1.14367e-08	9.66489e-08
CHAD	-1.42915	8.16209e-18	5.68383e-16
LOC84931	-1.42932	1.30614e-05	5.38361e-05
SLC44A4	-1.43042	2.58873e-08	2.02668e-07
ADGB	-1.43205	1.20643e-07	7.94091e-07
LINC00028	-1.43212	2.37567e-07	1.45958e-06
AACSP1	-1.43241	3.11366e-08	2.37555e-07
TRIM54	-1.43281	9.98945e-06	4.23395e-05
TNNT3	-1.43402	6.48393e-06	2.84466e-05
ZNF853	-1.43409	9.5783e-17	5.43997e-15
TAL2	-1.43421	1.59591e-12	3.38798e-11
TSPEAR	-1.43526	1.35203e-08	1.12409e-07
ASTN1	-1.43553	4.51484e-08	3.29438e-07
CCDC74B	-1.43595	4.48142e-16	2.13953e-14
HAPLN2	-1.43616	4.10258e-11	6.32631e-10
AADACL2	-1.43632	3.03564e-05	0.000114443
LOC643037	-1.4374	0.00518825	0.0113696
SVIP	-1.4375	4.53051e-19	4.19764e-17
LCN15	-1.43785	5.89151e-06	2.612e-05
C2orf65	-1.43869	6.23115e-08	4.39943e-07
MUC4	-1.43893	1.75831e-06	8.86494e-06
SEC14L5	-1.43911	1.12279e-18	9.47264e-17
OXER1	-1.44076	2.75414e-17	1.73854e-15
GPR62	-1.44096	1.16462e-17	7.90837e-16
TRIM49L2	-1.44111	0.00119781	0.00309225
ALX4	-1.44116	6.45253e-09	5.79667e-08
PRAMEF12	-1.44154	0.000384424	0.00111898
SRY	-1.44161	7.59355e-05	0.000262224
NPTXR	-1.44277	4.38391e-14	1.33694e-12
ACADL	-1.44404	6.16037e-10	7.13467e-09
SYP	-1.44427	1.56825e-23	3.68723e-21
GLS2	-1.44435	3.35803e-14	1.06108e-12
MYOZ1	-1.44502	2.05015e-06	1.01468e-05
C1QL2	-1.44551	1.88385e-07	1.18881e-06
DNMT3L	-1.44569	2.86661e-07	1.72059e-06
KIRREL2	-1.44581	5.55903e-10	6.51763e-09
C4orf19	-1.44615	1.46779e-09	1.54006e-08
MESP1	-1.44705	1.17097e-11	2.06654e-10
PEG10	-1.4473	1.87481e-08	1.51552e-07
PGPEP1L	-1.44738	4.50237e-09	4.20901e-08
LRRIQ4	-1.44754	5.30823e-11	7.88517e-10
COL4A3	-1.44864	1.2938e-15	5.57994e-14
TMEFF2	-1.45014	4.58201e-07	2.63936e-06
SYPL2	-1.45033	1.27141e-09	1.35415e-08
CSH2	-1.45102	0.00147263	0.00372648
ARHGAP36	-1.45128	5.45942e-08	3.90883e-07
LRRC26	-1.45152	1.17813e-06	6.18806e-06
LOC283089	-1.45185	1.53365e-09	1.60301e-08
WFDC6	-1.45206	0.00196478	0.0048029
ITLN1	-1.45243	1.3041e-07	8.53498e-07
CMYA5	-1.45278	3.19225e-08	2.42873e-07
SLC1A2	-1.45301	8.40038e-13	1.90345e-11
C1orf87	-1.45342	0.00108247	0.00282619
WDR17	-1.45361	1.86171e-11	3.13622e-10
SERTM1	-1.45379	5.9267e-05	0.000209596
TLR10	-1.45408	3.00131e-13	7.53464e-12
ZNF648	-1.45443	1.59875e-07	1.02397e-06
SLC26A5	-1.45534	2.22095e-11	3.65962e-10
GPC5	-1.45607	6.52534e-11	9.46802e-10
ZNF157	-1.457	1.23897e-09	1.32411e-08
CLIC6	-1.45707	2.53955e-12	5.19942e-11
BEX2	-1.4572	3.44914e-12	6.80062e-11
KIAA1456	-1.45828	3.18474e-15	1.26384e-13
ZFR2	-1.45839	1.92829e-05	7.62045e-05
RGS7BP	-1.45944	3.5461e-08	2.66457e-07
ALDH1L1	-1.46027	1.16086e-08	9.78162e-08
PRKAA2	-1.46032	8.64287e-10	9.63718e-09
TNXB	-1.46066	4.02289e-15	1.56242e-13
TBX5	-1.46259	8.71515e-06	3.73731e-05
NEFH	-1.46322	2.67178e-06	1.28539e-05
CYP4F35P	-1.46444	6.68709e-09	5.96086e-08
CFTR	-1.46487	1.45082e-06	7.44685e-06
MOS	-1.46547	0.00251747	0.00599575
KCNJ11	-1.46567	8.46525e-14	2.41647e-12
SULT1C2	-1.4689	1.06693e-10	1.47562e-09
PHF21B	-1.46947	2.22069e-12	4.60262e-11
CCKBR	-1.46966	1.13149e-05	4.7279e-05
AQP12B	-1.47046	1.80949e-05	7.19909e-05
LRRC4B	-1.47056	4.09045e-22	7.15534e-20
CASQ1	-1.47064	9.54555e-07	5.12203e-06
PLIN4	-1.47088	1.17363e-12	2.57398e-11
BTN1A1	-1.47106	6.82274e-13	1.58204e-11
ZNF804B	-1.47157	3.88393e-06	1.79169e-05
LGI1	-1.4721	4.57151e-07	2.63609e-06
NR0B1	-1.4722	0.00118548	0.00306511
WT1-AS	-1.47271	1.76578e-07	1.12273e-06
LTF	-1.47283	6.37481e-05	0.00022385
C3orf25	-1.47326	1.92351e-15	7.99611e-14
C12orf39	-1.47353	1.01006e-05	4.27773e-05
HRC	-1.47374	6.3062e-07	3.51405e-06
ATP2A1	-1.47375	1.91064e-08	1.54106e-07
FGF20	-1.47395	2.57977e-06	1.24744e-05
RIMS4	-1.47416	4.07345e-09	3.85251e-08
CAND2	-1.47426	9.67438e-17	5.48031e-15
PODXL2	-1.47474	3.16003e-12	6.293e-11
TBR1	-1.47631	6.62917e-08	4.65489e-07
TMEM38A	-1.47685	5.71374e-16	2.68104e-14
RBP3	-1.47757	4.22579e-12	8.22807e-11
SLCO4C1	-1.47777	3.22648e-08	2.45111e-07
CCDC160	-1.4778	8.98648e-08	6.0892e-07
FAM150B	-1.47782	1.37486e-10	1.85573e-09
TG	-1.47817	2.6798e-11	4.32447e-10
RBM20	-1.47851	4.0282e-17	2.46035e-15
LOC399829	-1.47858	7.43807e-09	6.5581e-08
NXPH2	-1.47974	2.55112e-05	9.78303e-05
PKHD1L1	-1.4806	7.16653e-13	1.65125e-11
RGS22	-1.48086	1.52183e-12	3.2433e-11
SYN2	-1.48221	1.84024e-09	1.89003e-08
ATP2B3	-1.48296	4.8694e-09	4.51444e-08
CPNE4	-1.48452	9.9294e-09	8.4811e-08
MYO18B	-1.48538	5.02726e-07	2.87163e-06
RNF157	-1.48679	3.74312e-21	5.14761e-19
ZDHHC15	-1.489	4.33813e-14	1.32854e-12
ENHO	-1.48905	4.3908e-11	6.69988e-10
FLJ30838	-1.49016	8.61521e-12	1.55815e-10
KCNK2	-1.49144	6.84787e-12	1.2604e-10
CNTN4	-1.49145	1.32909e-13	3.61916e-12
NLRP11	-1.49177	1.42236e-08	1.17674e-07
DYDC1	-1.49332	0.00059399	0.00165391
LOC283761	-1.49401	1.79082e-10	2.35892e-09
RADIL	-1.4947	1.13909e-21	1.76298e-19
GSTA5	-1.49563	0.00148467	0.00375262
MEGF10	-1.49577	1.35609e-10	1.83266e-09
WNK2	-1.49579	4.61904e-10	5.50108e-09
LOC286367	-1.49596	1.27396e-27	6.63249e-25
GSTA2	-1.49606	8.86482e-08	6.01795e-07
MAPK4	-1.49701	3.13819e-09	3.05635e-08
AGT	-1.49757	2.353e-11	3.85977e-10
TMEM151B	-1.49952	3.58101e-08	2.68435e-07
MORN5	-1.50085	4.62544e-06	2.10445e-05
REG1A	-1.50125	0.000765598	0.00207637
AMH	-1.5013	9.55813e-11	1.34059e-09
FBXO40	-1.50137	1.93638e-06	9.63828e-06
RAB9B	-1.5014	4.77566e-17	2.88466e-15
LOC100505474	-1.50141	3.5858e-08	2.68702e-07
BLK	-1.50231	7.49707e-10	8.49383e-09
REN	-1.50236	1.23061e-09	1.31775e-08
NEU4	-1.50268	1.67198e-11	2.84068e-10
FCN2	-1.50409	2.09779e-07	1.30647e-06
GAB4	-1.50471	3.61592e-06	1.68189e-05
CELP	-1.50504	5.88299e-07	3.30178e-06
FGF18	-1.50624	1.30989e-18	1.07707e-16
GABRP	-1.5063	1.93622e-06	9.63828e-06
DCAF12L2	-1.50638	7.70609e-08	5.31718e-07
PDLIM3	-1.50751	1.8734e-10	2.45146e-09
LOC93432	-1.50833	8.22753e-05	0.000281011
CAMK2B	-1.50853	8.07264e-11	1.15144e-09
HEPACAM2	-1.51013	8.40835e-08	5.75092e-07
SLN	-1.51092	4.13497e-05	0.000151201
ZPBP2	-1.51094	0.00331607	0.00763978
C3orf43	-1.51185	1.21606e-12	2.65455e-11
ANKRD45	-1.51328	5.98492e-14	1.76608e-12
LINC00469	-1.51332	2.15608e-07	1.33896e-06
BMPER	-1.51377	1.87011e-13	4.92672e-12
DBX1	-1.51478	3.05e-06	1.44541e-05
VWDE	-1.51585	2.75034e-08	2.13562e-07
FSTL4	-1.51718	6.25404e-13	1.46258e-11
GOLT1A	-1.51824	2.87823e-07	1.72662e-06
ART1	-1.51962	2.14006e-06	1.05512e-05
SCN11A	-1.52062	4.03669e-16	1.96584e-14
VWCE	-1.52188	5.28415e-19	4.75486e-17
CYP2E1	-1.52347	1.87945e-11	3.16366e-10
GCM2	-1.5235	1.64854e-06	8.36161e-06
ANGPTL5	-1.5244	1.20422e-07	7.92876e-07
SLC9A2	-1.52448	4.18005e-09	3.9397e-08
LOC283174	-1.52484	8.85794e-13	1.99267e-11
DSCR6	-1.52541	3.76955e-10	4.57154e-09
ADIPOQ	-1.52716	2.02806e-05	7.96578e-05
ALDH1A1	-1.52733	8.23894e-09	7.18598e-08
HMSD	-1.52815	3.26406e-12	6.47659e-11
C22orf15	-1.5285	1.20843e-11	2.12238e-10
PLAC8	-1.52921	3.96911e-10	4.80026e-09
THSD7B	-1.53139	5.47497e-08	3.91868e-07
CACNA1S	-1.53242	1.38827e-05	5.67717e-05
LOC389023	-1.53278	0.00186894	0.00459689
UGT3A1	-1.53279	5.65307e-06	2.51803e-05
CACNB4	-1.53283	4.16135e-14	1.28339e-12
OTX2	-1.53334	6.90247e-05	0.000241101
GPR26	-1.53632	5.2973e-11	7.87429e-10
ENTPD8	-1.53693	3.64747e-08	2.72762e-07
TFF3	-1.53697	4.10431e-08	3.02681e-07
TMEM190	-1.5371	1.25107e-13	3.4195e-12
ASB10	-1.5387	7.01933e-06	3.06235e-05
TNNC1	-1.53907	5.75216e-06	2.55592e-05
TCAM1P	-1.5395	7.57909e-07	4.15454e-06
CLDN11	-1.5401	5.83405e-20	6.34663e-18
KCNC1	-1.54083	1.12682e-15	4.91798e-14
C11orf53	-1.54148	4.09869e-09	3.87303e-08
CXorf41	-1.54254	6.13657e-05	0.000216318
RBP2	-1.54342	9.00233e-10	9.99703e-09
ECEL1P2	-1.54411	2.18686e-05	8.5176e-05
C1orf130	-1.5466	1.00837e-13	2.82679e-12
CA3	-1.54692	8.09439e-09	7.06871e-08
IFLTD1	-1.54815	1.13686e-07	7.52837e-07
YPEL1	-1.54886	2.06506e-35	3.22532e-32
OCA2	-1.5489	3.0795e-08	2.35277e-07
CCDC67	-1.54917	5.01704e-09	4.63076e-08
PTX4	-1.54926	1.96263e-05	7.74496e-05
CYP4F12	-1.55062	3.35751e-10	4.12909e-09
FLJ37505	-1.55078	4.70639e-05	0.000170015
FABP7	-1.55348	1.03181e-07	6.90587e-07
CPLX2	-1.55432	1.08821e-08	9.23708e-08
LOC283856	-1.55456	5.12783e-11	7.69034e-10
MT3	-1.55516	1.77971e-07	1.13027e-06
UPK3A	-1.55591	3.14989e-16	1.56892e-14
BCL2	-1.55644	6.03637e-24	1.48305e-21
MYEF2	-1.55695	5.62911e-16	2.64701e-14
SYCP3	-1.55818	8.53955e-24	2.05193e-21
THBS4	-1.55873	7.68187e-09	6.73234e-08
HAND2	-1.55982	3.8823e-13	9.55973e-12
RNF165	-1.56181	8.0997e-16	3.68975e-14
FAM55D	-1.56209	1.53668e-07	9.90903e-07
RPRM	-1.56492	4.59293e-10	5.47297e-09
IGFALS	-1.56587	2.01218e-16	1.04788e-14
EPHA5	-1.56724	2.95321e-11	4.7273e-10
LRRN1	-1.56963	2.62841e-10	3.31256e-09
ZNF385C	-1.57527	1.01303e-20	1.25147e-18
TNN	-1.57616	1.97198e-14	6.54313e-13
TEKT2	-1.57638	4.3547e-14	1.33174e-12
ITGB1BP3	-1.57784	3.65669e-05	0.000135406
FAM55B	-1.57846	4.53399e-06	2.06835e-05
LSAMP	-1.57961	9.53363e-15	3.38413e-13
C9orf24	-1.57975	7.81226e-16	3.58119e-14
LOC158696	-1.58057	1.16782e-09	1.25482e-08
CASC1	-1.58091	2.82102e-18	2.14182e-16
ABCA8	-1.58133	5.85944e-13	1.37766e-11
ARHGEF33	-1.5819	2.60335e-14	8.38362e-13
IGSF5	-1.58203	5.39512e-08	3.86406e-07
PAK3	-1.58473	1.5719e-11	2.68734e-10
PLN	-1.58475	1.19238e-10	1.6367e-09
SCGB1A1	-1.5851	1.17458e-05	4.88276e-05
CCDC74A	-1.58572	1.92765e-20	2.24202e-18
SEMA3E	-1.58593	1.49593e-08	1.23016e-07
DMRT1	-1.5866	2.72807e-07	1.64793e-06
SLC6A3	-1.58821	5.80319e-13	1.36889e-11
PNMA2	-1.58912	1.70668e-18	1.36697e-16
LOC149134	-1.58979	1.59992e-14	5.44919e-13
ADCY2	-1.59006	2.09559e-10	2.71137e-09
FLJ23152	-1.59021	5.80258e-09	5.26688e-08
ZNF663	-1.59249	7.17719e-06	3.12498e-05
STXBP6	-1.59485	1.15548e-11	2.0425e-10
LMO3	-1.59614	8.28801e-13	1.88189e-11
TMEM212	-1.59637	0.000736776	0.00200652
CYP2B7P1	-1.59738	9.71175e-10	1.06927e-08
SYCP2	-1.59763	1.35635e-09	1.43344e-08
SAP25	-1.5989	5.03005e-19	4.56378e-17
CLIC5	-1.59912	1.27649e-17	8.53573e-16
GRM7	-1.59929	1.53884e-08	1.26402e-07
TXLNB	-1.60058	2.43752e-11	3.98049e-10
FAM189A2	-1.60068	7.08058e-15	2.61527e-13
C1orf95	-1.60144	8.15983e-19	7.08027e-17
HLF	-1.60167	2.2776e-14	7.45539e-13
ACTN2	-1.60172	1.10737e-05	4.63242e-05
FAM153C	-1.60662	3.14306e-07	1.86806e-06
NOVA1	-1.60665	8.2525e-18	5.72855e-16
GSTA1	-1.60722	0.000132752	0.000433312
TCAP	-1.60728	2.44445e-06	1.1907e-05
FAM81B	-1.60862	3.13272e-07	1.86293e-06
AGR2	-1.60941	1.35738e-12	2.93576e-11
C8orf12	-1.60998	1.02803e-05	4.34657e-05
ADAM22	-1.61003	1.46227e-17	9.68912e-16
COL9A2	-1.61085	3.1126e-19	3.01151e-17
DYDC2	-1.61206	3.40895e-10	4.1806e-09
HS3ST4	-1.61253	7.52924e-07	4.12928e-06
ADIG	-1.61458	0.000177531	0.000562267
ASRGL1	-1.61512	5.64308e-22	9.49166e-20
LOC645206	-1.61518	3.45232e-15	1.3577e-13
SLC16A8	-1.6154	1.79016e-18	1.42654e-16
FAM198A	-1.61562	4.18768e-18	3.10399e-16
NMUR1	-1.61565	1.86264e-15	7.8024e-14
SIM2	-1.61733	1.11728e-13	3.09247e-12
MYL1	-1.61754	0.000273503	0.000828313
ENO3	-1.61784	4.53941e-11	6.89297e-10
KCNH2	-1.61906	1.18594e-16	6.56501e-15
SOX10	-1.61934	4.49891e-11	6.84573e-10
LINC00466	-1.62479	1.76054e-11	2.97956e-10
TMEM108	-1.62604	8.74406e-16	3.95036e-14
BCORP1	-1.62829	2.40783e-09	2.39317e-08
IL17RB	-1.62892	9.06928e-30	7.34477e-27
WBSCR17	-1.62907	8.43456e-14	2.41085e-12
FIGLA	-1.62938	1.40144e-05	5.72357e-05
LOC100652791	-1.62989	2.56911e-12	5.2501e-11
RTDR1	-1.63014	2.84168e-19	2.81159e-17
CPEB1	-1.63022	3.04048e-12	6.11057e-11
ATP1A2	-1.63024	7.80989e-08	5.38031e-07
SPATA21	-1.63043	2.49522e-05	9.58378e-05
CHRDL1	-1.63135	1.99051e-09	2.02439e-08
WSCD2	-1.63248	5.88132e-08	4.18079e-07
C11orf16	-1.63289	9.88033e-11	1.37959e-09
PLA2G2D	-1.63345	2.49135e-09	2.46497e-08
FXYD1	-1.63422	2.61982e-14	8.42427e-13
C9orf172	-1.63455	3.80267e-19	3.55338e-17
TMEM145	-1.63569	2.539e-17	1.62333e-15
CDH23	-1.6361	1.67584e-24	4.52395e-22
STK33	-1.63669	3.85973e-14	1.1974e-12
LOC285084	-1.63684	3.33556e-08	2.5243e-07
ZFHX2	-1.63693	1.63046e-27	8.10266e-25
CNKSR2	-1.63718	8.24587e-16	3.74075e-14
ALDH1A2	-1.63805	3.21256e-12	6.3918e-11
C7orf72	-1.63838	0.00169882	0.00422743
PLA2G2A	-1.63907	4.57307e-08	3.33094e-07
LOC100506421	-1.63952	3.17672e-07	1.88448e-06
MB	-1.64122	1.4426e-07	9.35745e-07
KLKB1	-1.64184	1.7941e-18	1.42654e-16
LEUTX	-1.64234	0.000118633	0.000391375
AFF3	-1.64268	2.72409e-20	3.10234e-18
C6orf118	-1.6431	2.69085e-07	1.62986e-06
LOC100131138	-1.64318	1.58428e-07	1.0169e-06
CELF4	-1.64741	3.99962e-15	1.55615e-13
NOL4	-1.64826	5.58137e-09	5.09571e-08
YBX2	-1.6483	4.28163e-10	5.14377e-09
FIGF	-1.64831	1.59621e-10	2.12821e-09
CHRM1	-1.64853	1.1398e-08	9.64134e-08
CTXN2	-1.64912	0.0004137	0.00119701
MKRN7P	-1.64948	1.16216e-07	7.68192e-07
SNX31	-1.64949	1.19186e-10	1.6367e-09
ACBD7	-1.65098	6.57084e-15	2.43935e-13
FIBCD1	-1.65142	1.92534e-08	1.5512e-07
MYL2	-1.65217	6.71381e-05	0.000234924
GFI1B	-1.65247	1.56694e-13	4.21954e-12
CACNA1D	-1.65258	4.5704e-22	7.86901e-20
MUC13	-1.65346	4.18281e-09	3.9406e-08
BCAS1	-1.65402	3.01457e-15	1.20067e-13
AMOT	-1.65433	8.53877e-15	3.0861e-13
ARNT2	-1.65626	4.12095e-16	1.99355e-14
CLEC4F	-1.65628	1.03038e-16	5.77701e-15
FXYD6-FXYD2	-1.65668	0.000319073	0.000949231
KCNT1	-1.65801	1.89658e-13	4.98444e-12
NRXN1	-1.65975	3.12656e-10	3.87126e-09
SLC36A2	-1.66046	2.87404e-10	3.59108e-09
PPP1R42	-1.66304	1.04768e-07	6.99069e-07
AGR3	-1.66346	1.62552e-05	6.55062e-05
BSN-AS2	-1.66475	3.24768e-11	5.1684e-10
LCN8	-1.66526	9.28847e-07	4.99267e-06
HSPB6	-1.66568	4.40054e-11	6.71005e-10
TNNC2	-1.66585	3.22727e-08	2.45111e-07
TRDN	-1.6679	7.90043e-06	3.4181e-05
UGT2A1	-1.66872	3.61216e-06	1.6805e-05
FBP2	-1.66985	7.48112e-19	6.56956e-17
PDIA2	-1.67036	1.80886e-08	1.46709e-07
ELN	-1.67342	2.72912e-16	1.37818e-14
SLC4A4	-1.67443	7.42808e-15	2.73438e-13
CPNE6	-1.67588	8.92916e-08	6.05257e-07
BRDT	-1.67702	2.60419e-05	9.96032e-05
SH2D6	-1.67793	1.6813e-10	2.22939e-09
AP3B2	-1.67886	7.98232e-15	2.89936e-13
CYP2A13	-1.679	1.82038e-07	1.15308e-06
RIC3	-1.68101	1.12635e-18	9.47264e-17
XAGE2	-1.68173	0.00553738	0.012055
UGT2A3	-1.68232	2.09257e-06	1.0331e-05
C14orf39	-1.68243	2.44954e-09	2.4302e-08
MCF2L-AS1	-1.6841	5.03636e-10	5.94628e-09
KIAA2022	-1.68421	9.18189e-11	1.29363e-09
LOC340357	-1.68465	0.000806687	0.00217605
SYNPO2	-1.68641	5.21865e-12	9.88831e-11
FLJ22184	-1.6867	2.27255e-15	9.30554e-14
FGF3	-1.68888	2.88685e-05	0.000109457
CALCA	-1.6898	3.45693e-06	1.61861e-05
MIOX	-1.68983	3.90557e-09	3.70817e-08
MYADML2	-1.69085	8.26162e-09	7.2029e-08
BEND5	-1.69211	5.01924e-17	3.01708e-15
CYP2W1	-1.69286	4.13773e-09	3.90317e-08
FABP2	-1.69357	4.21902e-07	2.45289e-06
C9orf152	-1.6947	1.7161e-10	2.27007e-09
CYP4B1	-1.69545	2.66432e-09	2.62779e-08
NEB	-1.69588	1.153e-08	9.73042e-08
LOC100192426	-1.69756	1.70223e-06	8.61001e-06
GRIK4	-1.69861	2.47952e-18	1.90906e-16
FOXA1	-1.70147	4.62029e-13	1.11756e-11
TSPAN8	-1.70239	1.0276e-09	1.12743e-08
HCAR1	-1.70266	8.66297e-09	7.51983e-08
CHRNA4	-1.70332	3.04397e-09	2.97671e-08
PNMT	-1.70388	3.74059e-12	7.34218e-11
KIAA1683	-1.70398	6.31007e-27	2.8745e-24
TRIM43B	-1.70504	0.000434102	0.00124912
BZRAP1	-1.70666	3.19709e-26	1.2053e-23
NLGN1	-1.70755	3.54669e-11	5.59134e-10
SNTG2	-1.70839	1.24241e-15	5.36887e-14
KIAA0408	-1.70956	0.000156236	0.000500696
CCDC155	-1.71049	3.64926e-06	1.69596e-05
RTBDN	-1.71277	4.22024e-13	1.03129e-11
LOC100144604	-1.71356	5.43988e-09	4.98527e-08
SBK1	-1.71367	3.05532e-19	2.96923e-17
GDF10	-1.71454	9.42908e-14	2.66722e-12
DCX	-1.71673	1.1789e-14	4.09173e-13
KRT40	-1.72053	5.85249e-11	8.57136e-10
MYCNOS	-1.72177	1.90901e-10	2.48869e-09
C16orf73	-1.72334	2.43264e-07	1.48872e-06
SP9	-1.72403	5.19805e-14	1.55486e-12
TESC	-1.72424	1.28436e-24	3.64725e-22
FAM184A	-1.72486	1.23893e-22	2.35569e-20
GCGR	-1.72505	1.28848e-10	1.75211e-09
LOC100507218	-1.72543	5.92595e-15	2.2264e-13
OR13A1	-1.72641	3.20804e-13	8.03517e-12
TSGA10IP	-1.72694	1.61198e-10	2.14401e-09
ESRRG	-1.72887	1.94041e-12	4.04857e-11
ASB4	-1.72903	4.13713e-11	6.3706e-10
TRIM72	-1.73011	5.96213e-09	5.39826e-08
AMPD1	-1.7302	2.5889e-10	3.27598e-09
TCERG1L	-1.73095	1.92393e-11	3.23108e-10
SRL	-1.73107	9.8795e-10	1.0861e-08
DDC	-1.73297	2.30253e-10	2.94773e-09
TDRG1	-1.7335	1.26135e-08	1.05471e-07
SMC1B	-1.7357	9.90929e-09	8.46724e-08
MYRIP	-1.73706	5.37303e-20	5.90385e-18
KLF15	-1.7387	2.54747e-17	1.62399e-15
SLC7A10	-1.73878	9.19899e-13	2.06091e-11
JPH3	-1.7411	1.25066e-16	6.90577e-15
EPHA7	-1.74212	5.46236e-09	4.99958e-08
LOC255167	-1.74213	1.07159e-11	1.90809e-10
VCAM1	-1.74251	2.52785e-14	8.20088e-13
PENK	-1.74257	5.11271e-11	7.67292e-10
SLC24A5	-1.74309	1.58916e-10	2.12141e-09
LRRC2	-1.74522	2.49764e-12	5.12801e-11
TMEM200C	-1.74525	2.96298e-15	1.18227e-13
SNTN	-1.74685	6.80513e-07	3.77093e-06
NOBOX	-1.74737	0.000483286	0.00137634
ADAM5P	-1.74797	0.00024639	0.000754983
AR	-1.74815	2.40718e-19	2.41447e-17
CHDH	-1.75064	1.64918e-18	1.32577e-16
TOX3	-1.75081	3.24252e-08	2.46183e-07
[truncated: 352 more rows]

## Sheet: Suppl.Table 3
Suppl. Table 3. The list of 3152 differentially expressed genes including 514 upregulated and 2638 downregulated genes in the glycolysis-highest group compared to glycolysis-low group
	log2FC	p-value	Adjusted p-value
SPINK6	4.22781	1.02495e-22	3.14587e-20
DEFB103B	3.41109	2.50698e-11	5.40376e-10
LCE3D	2.99146	2.02949e-13	7.39578e-12
KPRP	2.94473	2.71043e-15	1.56673e-13
CA9	2.91856	8.65128e-28	4.96128e-25
C1orf68	2.76825	7.40924e-13	2.39558e-11
LCE3E	2.76473	7.98617e-11	1.51344e-09
PCDHGC5	2.7265	3.66556e-17	3.42832e-15
CNGB1	2.66355	1.18701e-17	1.2557e-15
MUCL1	2.62662	7.24151e-10	1.0706e-08
TRIML2	2.61069	2.01086e-09	2.65258e-08
LOC100507127	2.48443	3.11067e-15	1.75616e-13
LINC00520	2.4737	4.31463e-16	3.04286e-14
SPRR2G	2.4453	7.34385e-09	8.49454e-08
KRT73	2.44122	3.87093e-20	6.91436e-18
CRCT1	2.3963	8.435e-10	1.22544e-08
LCE3A	2.3935	5.54878e-09	6.58959e-08
IGFL2	2.38202	9.93883e-13	3.0941e-11
NDRG1	2.36737	3.57793e-65	2.59901e-61
OR2L2	2.3612	5.90421e-06	3.26163e-05
GLDC	2.35578	1.66034e-13	6.1222e-12
DEFB4A	2.35466	9.52854e-08	8.36945e-07
ANXA10	2.33662	2.09377e-10	3.56186e-09
KRT6B	2.33101	2.9543e-16	2.13888e-14
PSG1	2.33049	4.08416e-11	8.29468e-10
FOLR3	2.32868	1.08004e-10	1.98786e-09
NEFL	2.32841	1.79611e-13	6.58937e-12
SFTA1P	2.31807	6.27903e-13	2.06696e-11
PSG5	2.29883	5.49065e-10	8.34997e-09
IFNK	2.28742	8.64737e-10	1.25378e-08
PSG6	2.27773	1.49604e-06	9.66834e-06
KRT6C	2.27355	3.84481e-14	1.69265e-12
FABP4	2.24094	1.38473e-07	1.15972e-06
CDA	2.24077	1.5734e-16	1.20307e-14
NRG1	2.2364	8.32008e-20	1.3947e-17
KRT37	2.23458	5.76522e-14	2.42072e-12
KRT14	2.21885	1.60185e-14	7.79186e-13
PGF	2.21721	2.02187e-36	2.5918e-33
NEFM	2.16198	1.20219e-07	1.02671e-06
MAGEA4	2.16191	8.81397e-05	0.000355561
LINC00460	2.16063	1.34113e-12	3.99651e-11
IL24	2.15507	1.29222e-11	3.06257e-10
KRT16	2.15338	7.84612e-13	2.52187e-11
PSG4	2.14356	4.1981e-08	4.02132e-07
KRT26	2.13556	2.38735e-11	5.19212e-10
LOC339240	2.12338	5.28755e-17	4.684e-15
LCE1F	2.11574	3.43913e-07	2.60228e-06
KRT17	2.1118	1.90598e-20	3.64344e-18
C20orf141	2.11104	1.4667e-08	1.57838e-07
LINC00052	2.10484	1.04454e-05	5.38253e-05
LYNX1	2.10207	4.1807e-14	1.82577e-12
KRT16P3	2.09942	2.97557e-14	1.36226e-12
CT62	2.09292	2.17226e-10	3.68675e-09
DPPA2	2.09169	9.29955e-05	0.000373009
IGFL1	2.08955	4.12077e-09	5.0421e-08
IGFL3	2.08083	1.41226e-06	9.18686e-06
FAM25A	2.07509	4.9091e-08	4.61913e-07
NDUFA4L2	2.06265	1.48006e-20	2.93214e-18
KRT16P2	2.05815	3.22234e-13	1.11754e-11
SMR3B	2.05576	0.0194495	0.0399929
MIR31HG	2.05414	1.20175e-13	4.55454e-12
SLAMF9	2.05319	3.37544e-12	9.24091e-11
CSF2	2.04096	1.89524e-13	6.9181e-12
PTHLH	2.03647	3.04721e-15	1.73381e-13
HTN3	2.02774	0.021396	0.0433731
EGLN3	2.02638	1.48715e-22	4.5011e-20
KRT75	2.0198	1.31473e-12	3.93937e-11
KRT34	2.01162	3.8651e-12	1.03475e-10
KLK5	2.01039	2.55327e-07	1.98081e-06
GYG2P1	2.00959	2.7422e-06	1.65489e-05
BNIP3	2.00705	3.56541e-40	5.97672e-37
LOC100131726	2.00044	6.79871e-13	2.22212e-11
SH2D5	1.98874	1.1485e-13	4.38321e-12
PSG9	1.98837	9.68229e-09	1.08705e-07
ANGPTL4	1.97447	3.63987e-29	2.55871e-26
IL1RL1	1.97211	3.71908e-12	1.00212e-10
RFPL1	1.96683	3.35256e-05	0.000151418
SLURP1	1.95887	2.39015e-07	1.87428e-06
SCNN1D	1.94847	3.38372e-12	9.24594e-11
RGS20	1.94331	1.15511e-17	1.22791e-15
CST8	1.94269	1.62616e-07	1.33928e-06
KRT86	1.93492	1.93833e-19	3.15224e-17
CDH16	1.92934	1.09811e-08	1.21843e-07
LOC100505817	1.91567	0.00273355	0.0072513
KLK7	1.9153	4.14096e-08	3.96833e-07
SERPINE1	1.9121	1.08448e-17	1.16615e-15
PSG7	1.90182	1.54836e-05	7.62013e-05
CAV1	1.88768	1.25694e-20	2.53622e-18
DEFB4B	1.88553	8.42089e-05	0.000341919
HEPHL1	1.88445	8.82503e-09	9.99558e-08
CRYGC	1.88211	6.0454e-05	0.000255908
ADM	1.88004	2.51561e-28	1.56629e-25
CA2	1.86916	1.67145e-13	6.15274e-12
TREML3	1.85498	7.38027e-09	8.5231e-08
CALB2	1.85388	4.51298e-10	7.06008e-09
CDSN	1.83713	7.57266e-06	4.04667e-05
SLC2A1	1.83238	1.51725e-38	2.36171e-35
LOC100216001	1.78754	4.78746e-11	9.55666e-10
HILPDA	1.78522	2.38544e-26	1.06089e-23
KRT74	1.78492	9.15394e-15	4.62837e-13
L1CAM	1.78295	4.13773e-12	1.10232e-10
MIR31	1.77495	0.000449599	0.00149628
CCNA1	1.7744	5.57227e-07	4.00276e-06
CNFN	1.76563	1.4532e-08	1.56618e-07
PAQR5	1.76403	1.72653e-14	8.34249e-13
PSG11	1.7558	1.88256e-05	9.08228e-05
OR4D6	1.74637	1.87031e-07	1.51347e-06
CYP4F22	1.74534	8.35662e-08	7.4512e-07
GJB2	1.73935	2.05872e-11	4.58497e-10
RPSAP52	1.73572	2.52141e-11	5.4295e-10
LOC151475	1.73301	1.0226e-10	1.89655e-09
TINAG	1.72333	1.30225e-06	8.52977e-06
MT4	1.71499	0.000238795	0.000854066
GOLGA7B	1.7027	6.09011e-11	1.18708e-09
PKLR	1.68874	1.65781e-11	3.80284e-10
LOC727677	1.68607	1.22113e-06	8.0566e-06
LGALS7B	1.6852	4.60839e-09	5.58003e-08
EPHA8	1.68097	3.0118e-08	2.99421e-07
SLCO1B3	1.67951	2.51625e-05	0.000117267
IL1A	1.67619	1.38279e-08	1.49622e-07
FABP5P3	1.66987	2.35112e-10	3.95031e-09
CLDN6	1.66446	6.56983e-07	4.63333e-06
KRT25	1.65848	2.95502e-09	3.74177e-08
LOC100188947	1.65655	8.35084e-10	1.2189e-08
KRT6A	1.65449	8.81569e-16	5.78649e-14
NELL2	1.65362	2.79186e-10	4.59518e-09
LGALS7	1.65089	3.20815e-09	4.02951e-08
S100A2	1.64783	2.45083e-17	2.40579e-15
S100A7	1.63839	1.30103e-05	6.55387e-05
UPP1	1.63817	1.40552e-13	5.22681e-12
DMKN	1.63689	2.42628e-09	3.13975e-08
GPHB5	1.63551	0.0139821	0.029984
CPA4	1.63472	8.56917e-08	7.6003e-07
DSG1	1.63371	3.66612e-05	0.000163881
UPK1A	1.63064	3.01484e-07	2.30443e-06
CST6	1.63016	3.60861e-08	3.50596e-07
GSDMA	1.62786	6.38059e-07	4.51888e-06
SPRR1B	1.62353	1.00774e-07	8.77375e-07
WFDC12	1.62184	0.000208773	0.00076016
HTR7	1.61744	6.29362e-11	1.22129e-09
KRTDAP	1.61559	3.11857e-05	0.000141997
TRIML1	1.6134	7.88327e-05	0.000322796
SBSN	1.61074	2.20686e-06	1.36702e-05
LEPREL1	1.61054	2.25091e-12	6.42881e-11
TREM1	1.61003	8.62814e-11	1.6237e-09
KRT42P	1.60979	3.5837e-09	4.46008e-08
MIR210	1.60978	5.22711e-11	1.0346e-09
LRAT	1.6072	6.18095e-06	3.39711e-05
LCE3C	1.60349	0.00385065	0.00979038
FGA	1.59975	0.000111084	0.000436798
LDHA	1.59844	5.25269e-71	5.72333e-67
IGFBP6	1.5978	7.81149e-09	8.94994e-08
KCTD11	1.59572	1.09467e-32	1.08432e-29
KRT35	1.59438	2.23243e-10	3.77417e-09
CYP4F11	1.59421	1.69496e-06	1.08223e-05
IL20	1.59319	1.47228e-05	7.28022e-05
GUCA1C	1.58527	0.000138234	0.00053007
SLC30A10	1.58365	5.5861e-06	3.10225e-05
GJB6	1.5811	1.05841e-07	9.17531e-07
AREG	1.57945	1.59798e-09	2.16716e-08
STC2	1.57571	1.41956e-16	1.11277e-14
PAEP	1.57378	1.56936e-05	7.70954e-05
CLIC3	1.57214	1.24671e-09	1.73047e-08
SLC6A11	1.56789	3.27484e-07	2.48747e-06
BPIFC	1.56719	8.77626e-05	0.000354236
DEC1	1.56351	3.169e-06	1.87845e-05
LOC100131551	1.56106	1.20358e-10	2.18935e-09
C6orf7	1.55412	0.00275294	0.00729654
LOC100506895	1.55261	1.74061e-07	1.42278e-06
NIPAL4	1.54783	1.22027e-08	1.33764e-07
RPE65	1.54656	8.79865e-05	0.000355074
FGFBP1	1.54393	2.46464e-11	5.32304e-10
ERO1L	1.53591	4.1016e-27	1.98627e-24
NELL1	1.53569	7.79765e-05	0.000319952
FABP5	1.5307	1.07435e-08	1.19511e-07
LOR	1.52718	4.82196e-05	0.000209281
PSORS1C1	1.52597	1.8813e-08	1.97102e-07
MIR210HG	1.52516	4.4994e-20	7.84408e-18
LYPD5	1.52222	3.47264e-10	5.58906e-09
FOSL1	1.52121	3.12531e-14	1.42185e-12
PRMT8	1.50708	2.34104e-05	0.000109852
SPRR2E	1.50673	7.43683e-05	0.000307171
LMO1	1.50591	1.71958e-07	1.40665e-06
ROS1	1.5055	2.80261e-05	0.000129094
IL1B	1.50518	5.23991e-10	8.0301e-09
ODZ2	1.5048	2.66209e-09	3.41852e-08
PPIF	1.503	3.0025e-28	1.81751e-25
ZP1	1.50156	1.32673e-07	1.11846e-06
VEGFC	1.49817	3.98971e-11	8.13893e-10
RNASE7	1.49782	1.74157e-06	1.10907e-05
FAM115C	1.49779	1.28689e-27	7.01098e-25
PYGL	1.49746	3.10147e-17	2.93857e-15
CREG2	1.48907	5.73899e-07	4.10854e-06
ZNF114	1.48327	5.7486e-08	5.32172e-07
MT2A	1.47978	3.40757e-11	7.05746e-10
F3	1.47911	2.75714e-11	5.82771e-10
PSG2	1.47827	0.00111751	0.00332235
KLK8	1.47581	6.80568e-06	3.69664e-05
CARD18	1.4733	0.000195948	0.000721071
HK2	1.46831	3.41037e-23	1.14337e-20
CA12	1.4681	6.28125e-14	2.59688e-12
CHST2	1.46704	9.64861e-14	3.77491e-12
CDH3	1.46555	5.39373e-21	1.1754e-18
GAST	1.46015	1.22826e-05	6.23048e-05
INHBA	1.45804	2.46899e-07	1.92364e-06
TGFBI	1.45727	1.28366e-12	3.85841e-11
PNLIPRP3	1.45687	0.000907198	0.0027782
LAMC2	1.45626	2.94897e-11	6.20908e-10
LOC731424	1.45393	9.76959e-08	8.53302e-07
RHOD	1.45128	3.63265e-13	1.25258e-11
SFTPD	1.45074	4.54077e-09	5.50653e-08
ARL14	1.45003	6.69714e-06	3.64678e-05
IFNA1	1.44976	5.51243e-05	0.000235543
ZFP42	1.4425	0.00617182	0.0147993
SPRR2B	1.44228	0.000190001	0.00070132
NT5E	1.44227	2.30093e-10	3.87795e-09
MT1L	1.44227	2.15346e-07	1.71521e-06
CLDN17	1.43856	0.0018276	0.00509036
AKR1B10	1.43664	2.99832e-06	1.79208e-05
KLK10	1.43466	1.17874e-06	7.81236e-06
SFTPC	1.43265	0.000598535	0.00192521
MLK7-AS1	1.4318	4.41346e-20	7.75631e-18
KLK9	1.43006	3.58475e-05	0.000160738
SDR9C7	1.42711	1.56853e-05	7.70719e-05
LGALS17A	1.42606	3.45575e-05	0.000155705
SLC6A2	1.42181	3.50402e-06	2.05544e-05
CXorf28	1.41956	3.13827e-08	3.10572e-07
SNCB	1.41521	2.53566e-07	1.96784e-06
FLG2	1.4125	0.000249764	0.00088892
RSPO4	1.40624	0.000207536	0.000756038
KRT12	1.40541	3.27951e-11	6.81288e-10
PRR9	1.4027	0.00372753	0.00951509
LOC154761	1.40184	1.17207e-25	4.81921e-23
AHNAK2	1.4014	4.06336e-13	1.39009e-11
UCA1	1.40138	2.48683e-06	1.51801e-05
NEU2	1.39885	0.00216031	0.00590018
LOC339442	1.39323	0.000441334	0.00147192
SFN	1.39127	3.22564e-13	1.11754e-11
LETM2	1.38747	7.79716e-10	1.14576e-08
NKX2-8	1.38414	1.07633e-08	1.1967e-07
ALDOC	1.38206	9.04706e-18	9.90721e-16
RNASE10	1.38077	0.000181901	0.00067495
SLCO1B7	1.37855	0.000607259	0.00194867
DDIT4	1.37806	4.9263e-15	2.67716e-13
PLA2G2F	1.37633	0.00036092	0.00123201
COL17A1	1.37477	3.06684e-09	3.86986e-08
LOC644100	1.37079	0.00095922	0.0029162
KRT27	1.36874	3.03163e-06	1.80891e-05
ANKRD31	1.36583	5.18239e-08	4.84906e-07
EREG	1.36328	0.000201454	0.000737211
ABCA4	1.35935	6.31473e-06	3.4599e-05
KCNK7	1.35816	3.7634e-08	3.64498e-07
LPAR3	1.34958	4.79571e-14	2.06538e-12
OR2L13	1.34556	0.00211393	0.00578802
LOC100132354	1.34433	4.84573e-06	2.73465e-05
FBLIM1	1.34268	4.72714e-22	1.24113e-19
RUNDC3A	1.34186	1.55687e-07	1.28903e-06
SPRR4	1.33989	0.000687653	0.00217336
AQP10	1.3384	4.59211e-06	2.61663e-05
FGF5	1.33816	4.34542e-05	0.00019088
TTTY16	1.33751	0.0192443	0.0396249
PGK2	1.3356	3.97717e-42	7.87914e-39
ANKRD37	1.33538	9.68584e-16	6.24479e-14
ERVV-2	1.33092	0.00357382	0.0091646
TGM1	1.32753	3.50733e-06	2.05683e-05
APLN	1.3261	4.85782e-11	9.67657e-10
CASP14	1.32505	0.00290072	0.00763989
NGF	1.3236	7.0287e-07	4.91521e-06
TUBA4A	1.32153	1.09073e-13	4.1995e-12
OR10H1	1.31934	5.53268e-05	0.000236362
TSPAN10	1.31835	5.65681e-08	5.2479e-07
ZBED2	1.31797	1.43006e-09	1.96e-08
IL8	1.31554	4.00721e-07	2.98012e-06
FOXA2	1.31254	0.0002355	0.000843804
IL1F10	1.31012	0.000458756	0.00152304
FAM83A	1.30494	2.8743e-06	1.72553e-05
EPGN	1.3019	0.00045978	0.00152574
KRT1	1.30124	0.00296649	0.00778771
PLEK2	1.29839	3.21063e-14	1.45763e-12
RAB38	1.29682	3.38576e-12	9.24594e-11
SLC13A5	1.29594	0.000814316	0.00252606
ERVV-1	1.29466	0.00150787	0.00431057
C10orf99	1.29404	8.66874e-06	4.56633e-05
MT1E	1.29381	1.24689e-07	1.05852e-06
SPANXN5	1.28861	0.0157504	0.0332074
SLCO4A1	1.28604	2.20675e-09	2.88479e-08
B3GNT4	1.28372	1.66539e-11	3.81622e-10
SLC47A2	1.28148	2.61416e-07	2.02373e-06
ANO1	1.28092	1.15298e-06	7.66727e-06
SPINK7	1.27967	0.00202232	0.00557217
PGAM1	1.27625	1.19777e-50	5.22036e-47
CCL26	1.27442	6.52535e-06	3.56213e-05
LOC100132781	1.2725	0.00013641	0.000524092
LOC554223	1.27173	1.03757e-05	5.35547e-05
PFKP	1.27045	3.47503e-42	7.57279e-39
PDK1	1.26954	1.04256e-31	9.46642e-29
SPRR2A	1.26332	0.000218839	0.000791921
IVL	1.26228	2.05331e-05	9.78904e-05
FSCN1	1.26171	3.25764e-22	8.98614e-20
TUBB2A	1.26111	7.73747e-11	1.47391e-09
ALPP	1.2611	0.000804032	0.00249629
TUBB6	1.25726	2.08295e-21	4.88082e-19
SULT2B1	1.2566	2.35391e-07	1.85052e-06
PGK1	1.25311	7.47013e-76	1.62789e-71
WNT7A	1.25175	1.12121e-05	5.73283e-05
FAM46B	1.24979	5.82109e-07	4.16048e-06
SPRR1A	1.24873	9.04425e-05	0.000363773
NTSR1	1.24569	0.000491754	0.00162016
LIPG	1.24246	6.28327e-07	4.45719e-06
GSTM1	1.24124	0.00637254	0.0152158
CEACAM19	1.24033	3.06588e-10	4.97851e-09
TMEM92	1.23857	4.14201e-09	5.05956e-08
TH	1.23847	0.000332932	0.00114436
C8orf75	1.2369	4.29932e-06	2.46166e-05
GPRC5A	1.23511	4.64185e-08	4.38851e-07
CST11	1.23484	0.00201632	0.00555918
MICALCL	1.23298	1.16216e-07	9.97868e-07
PGAM4	1.23274	1.07595e-45	3.3496e-42
TMEM40	1.22955	1.67881e-11	3.84293e-10
DFNA5	1.22885	9.84775e-13	3.07013e-11
CLCA2	1.22487	1.92023e-09	2.54845e-08
SATL1	1.22447	0.00146128	0.0042044
S100A9	1.22315	8.689e-06	4.57512e-05
PPP2R2C	1.22032	1.65232e-07	1.35775e-06
S100A10	1.21968	5.66241e-23	1.83392e-20
APCDD1L	1.21687	2.68129e-05	0.000124057
ANXA13	1.21405	0.000130387	0.000503526
PCDHGA10	1.21387	1.29817e-05	6.54095e-05
ITGA5	1.21359	3.677e-12	9.94159e-11
CWH43	1.21217	0.00243728	0.00655701
SPRR2D	1.21028	0.000366343	0.00124877
YAP1	1.20966	5.68766e-11	1.11262e-09
TM4SF19-TCTEX1D2	1.20911	0.000138144	0.000529914
C9orf169	1.20862	1.99043e-05	9.5205e-05
KRT5	1.20504	8.93307e-15	4.53775e-13
MT1X	1.2037	2.58553e-09	3.32608e-08
LRRN4	1.20288	8.5899e-05	0.000347763
TM4SF19	1.20165	6.47687e-06	3.53833e-05
ALOX15B	1.19874	4.86689e-05	0.000210979
MRPL21	1.19558	1.16613e-13	4.44272e-12
SLC38A5	1.19426	1.37615e-07	1.15431e-06
DPF1	1.19366	5.60535e-08	5.20681e-07
BNC1	1.19307	7.0918e-10	1.05037e-08
TRIM58	1.19253	0.000778115	0.00242481
PKP3	1.19185	1.11557e-18	1.55837e-16
HHIPL2	1.1858	0.000159516	0.000602248
PKM2	1.18561	1.72801e-53	9.41422e-50
SLC22A18AS	1.18556	1.25192e-11	2.98815e-10
IFNE	1.18473	2.28168e-05	0.000107392
GPR50	1.17884	0.0228349	0.0459127
SEC61G	1.17838	2.19559e-10	3.72344e-09
CAV2	1.17774	4.0126e-17	3.73686e-15
ITGA6	1.17682	4.66474e-12	1.22771e-10
SNAPC1	1.17422	2.96754e-21	6.85946e-19
POU3F1	1.17224	2.44e-05	0.000114055
RIMS3	1.17162	8.98375e-08	7.94214e-07
SYT7	1.16863	3.22506e-08	3.1806e-07
ITGA3	1.16801	4.82032e-12	1.26407e-10
CYP4F8	1.16712	1.92622e-05	9.26831e-05
MYO7B	1.16527	7.80095e-06	4.15353e-05
IRGM	1.16475	9.60502e-06	4.99195e-05
MIR1247	1.16278	0.000299397	0.00103992
MT1JP	1.16253	6.99255e-06	3.78025e-05
SERPINB5	1.16089	9.58186e-12	2.35409e-10
THBD	1.16023	9.03271e-09	1.0199e-07
PFKFB4	1.15762	3.47303e-18	4.37481e-16
NXPH4	1.15659	1.94579e-10	3.34406e-09
ALOX12B	1.15444	0.000365502	0.00124629
FGB	1.15314	0.00323886	0.00840154
LOC646268	1.15314	1.11416e-05	5.70486e-05
MYO1B	1.15256	8.07419e-14	3.22258e-12
DSCAM	1.15193	0.000660987	0.00209728
LAMB3	1.14965	8.57838e-13	2.72111e-11
C11orf87	1.14827	0.0048531	0.0119813
KLC3	1.14607	1.42571e-12	4.22134e-11
RNF223	1.14279	8.98863e-07	6.13084e-06
AK4	1.14159	1.64631e-11	3.78442e-10
DHRS2	1.14154	1.22586e-05	6.22179e-05
LOC100507140	1.14082	0.000561194	0.00181825
PDZK1IP1	1.14068	8.2198e-06	4.35829e-05
S100A8	1.13976	0.000102644	0.000406377
CIDEA	1.1396	0.000561674	0.00181953
LOC100288077	1.13847	4.30192e-07	3.17465e-06
SH3TC2	1.13821	1.13016e-09	1.58996e-08
KIAA1609	1.13633	1.25118e-17	1.29837e-15
SLPI	1.13363	1.7014e-05	8.28511e-05
AKNAD1	1.13321	2.64248e-05	0.000122391
LOC100287314	1.13227	1.88405e-05	9.08547e-05
P4HA2	1.13068	5.06287e-20	8.75635e-18
NQO1	1.12985	3.84566e-08	3.7131e-07
CTSL2	1.12975	1.26566e-10	2.28133e-09
BAIAP2L2	1.12873	3.26236e-09	4.08818e-08
LCE3B	1.12805	0.0228117	0.0458761
LOC283404	1.12729	6.25837e-06	3.43273e-05
TGM5	1.12392	5.60592e-06	3.11167e-05
PTGS1	1.12219	1.17145e-06	7.7688e-06
GSTM3	1.12113	1.27594e-05	6.4424e-05
PPP1R14C	1.11982	6.74795e-11	1.29447e-09
SOST	1.1181	0.0018183	0.00506837
SYT16	1.11715	0.00023379	0.000838643
WFDC5	1.11465	7.95533e-05	0.000325319
IL36RN	1.1137	0.000481747	0.00158992
NRG4	1.11345	1.98441e-07	1.59514e-06
BTBD11	1.11203	1.07045e-09	1.51574e-08
LAMA3	1.11168	1.58309e-08	1.6936e-07
THSD1	1.11148	1.83591e-08	1.92996e-07
MMP10	1.11114	0.00071917	0.00226247
KISS1R	1.11104	2.77586e-05	0.000127916
ACTN1	1.11039	1.79806e-14	8.6307e-13
IL31RA	1.11015	3.15679e-06	1.87293e-05
GUCY2E	1.10975	0.00476135	0.0117882
CCRN4L	1.10937	4.30124e-13	1.46457e-11
CGB8	1.10813	0.00172805	0.00485215
TNFRSF12A	1.10695	5.73747e-12	1.49202e-10
OR9Q1	1.10677	0.00163415	0.00461885
TMEM91	1.10554	6.74007e-10	1.00531e-08
MMP1	1.10411	0.000204802	0.000747454
IER3	1.10185	7.78699e-10	1.14503e-08
PTGR1	1.09804	2.4332e-10	4.06941e-09
ATP8B3	1.09729	8.1632e-08	7.29367e-07
IFFO2	1.09644	8.28176e-10	1.21206e-08
FLJ22447	1.09525	8.53067e-08	7.5762e-07
LOC284344	1.09478	0.000351785	0.00120309
ENDOU	1.09315	0.000946275	0.00288167
GDPD2	1.09082	0.00096194	0.00292284
FLJ42969	1.08953	0.000465248	0.00154083
SLC35F3	1.08946	4.45182e-05	0.000194964
TUBA4B	1.08928	3.60188e-09	4.4797e-08
CSPG4	1.08858	2.76267e-06	1.66632e-05
RIN1	1.08727	1.0111e-11	2.47017e-10
AJAP1	1.08549	0.000972555	0.00295139
WARS	1.08441	4.48588e-08	4.26325e-07
TUBB3	1.08359	4.8667e-08	4.58508e-07
IL20RB	1.08197	8.72684e-07	5.96722e-06
KYNU	1.08159	9.25843e-06	4.83257e-05
APOH	1.08118	0.0139975	0.0300081
GAPDH	1.08092	2.21534e-38	3.21845e-35
DSC1	1.0795	0.00522394	0.0127853
LOC91948	1.07948	0.0174691	0.0363861
LOC149773	1.07856	0.000961189	0.00292096
C2orf70	1.07699	0.00211149	0.00578277
PI3	1.07679	0.00176431	0.00493618
SLC7A5	1.07635	3.32852e-08	3.26587e-07
KRT79	1.07629	8.05959e-05	0.000329027
EDARADD	1.07514	1.60818e-45	4.38069e-42
PC	1.07472	1.35954e-13	5.07315e-12
SERINC2	1.07379	2.96051e-11	6.22689e-10
KRTAP1-5	1.07341	0.000485545	0.00160148
SOX15	1.07234	1.5398e-10	2.71702e-09
C1QL4	1.06969	0.000112149	0.00044051
ENO1	1.06968	2.44355e-38	3.32812e-35
ANXA3	1.06695	9.95684e-09	1.115e-07
TNFSF9	1.06684	3.38805e-08	3.31831e-07
PROCR	1.06533	9.34065e-10	1.34269e-08
GPR68	1.06438	1.25e-09	1.73393e-08
WDR66	1.0643	6.6272e-12	1.69507e-10
OSGIN1	1.06412	1.04568e-05	5.38712e-05
ANXA2P2	1.06291	5.37981e-30	4.18703e-27
DSC2	1.06209	2.66112e-07	2.05497e-06
GNRHR	1.06078	1.01681e-05	5.2608e-05
KLK14	1.06044	0.00705907	0.0166466
PTGS2	1.06019	0.000271003	0.000954224
FGF11	1.05972	1.05126e-08	1.17242e-07
TSC22D2	1.05901	2.33431e-15	1.37114e-13
FLJ23867	1.05819	2.87393e-14	1.32408e-12
ARL4D	1.05621	2.09761e-09	2.757e-08
SLC16A1	1.05619	6.44868e-17	5.64376e-15
SSX6	1.05604	0.0182934	0.0378873
GPI	1.05596	5.59535e-34	6.0967e-31
ARSI	1.05593	7.08224e-11	1.35501e-09
HCG4	1.05365	8.69244e-06	4.57512e-05
C11orf20	1.0531	7.67367e-06	4.09363e-05
HKDC1	1.05299	0.00191045	0.00529878
GALNT6	1.05209	3.04146e-06	1.8129e-05
SLC7A11	1.05157	0.00029634	0.00103078
CYP26B1	1.05126	6.78795e-06	3.68885e-05
NECAB2	1.05088	0.0002838	0.000992836
ANXA2P3	1.04837	2.40396e-29	1.74624e-26
LOC100506305	1.04766	7.68975e-08	6.91031e-07
SLC5A10	1.04738	2.28548e-10	3.86086e-09
CALHM3	1.04477	0.00165548	0.00467248
FHL2	1.04381	4.09726e-11	8.31354e-10
SLC22A3	1.04275	0.000326901	0.00112505
OTUB2	1.04004	6.01405e-10	9.04473e-09
CYP27B1	1.03935	3.89844e-08	3.76073e-07
LOC730755	1.03902	0.00682749	0.016167
CARD17	1.03827	1.11359e-05	5.70444e-05
KLF7	1.03738	2.81833e-10	4.62478e-09
S100A14	1.03405	1.37952e-07	1.15625e-06
AKR1B15	1.03394	7.81169e-05	0.000320467
P4HA1	1.03378	1.3464e-19	2.20607e-17
KRT28	1.03276	0.000600121	0.00192929
KRT33B	1.03235	0.000502074	0.0016499
DKFZp566F0947	1.02991	0.000449536	0.00149628
FGL1	1.02457	0.00653242	0.0155562
CDH8	1.02166	0.00127187	0.00372286
SERPINB3	1.02126	0.000913752	0.00279591
F2RL1	1.01897	2.51783e-08	2.55202e-07
STK17A	1.01843	6.42662e-16	4.28284e-14
AKR1C1	1.01828	0.0015422	0.00439486
CARD10	1.01696	7.58643e-10	1.11781e-08
LOC100292680	1.01504	0.00404595	0.0102261
C7orf10	1.01477	1.13612e-08	1.25613e-07
INPP4B	1.01374	2.10528e-06	1.31006e-05
PLA2G4E	1.01325	0.00102476	0.00308362
CXCL3	1.01153	3.48826e-05	0.000157026
DLX3	1.01139	8.68921e-05	0.000351309
TMSB10	1.00983	2.76205e-15	1.59234e-13
GJA1	1.00979	1.5637e-07	1.29387e-06
ZPLD1	1.00894	0.000793469	0.00246807
USP2	1.00792	8.59035e-05	0.000347763
TSIX	1.00351	0.000237657	0.000850553
ARC	1.003	0.000196197	0.000721608
IMPDH1	1.00149	2.67689e-17	2.59265e-15
LIN7A	-1.00047	2.88476e-05	0.00013257
SYNDIG1	-1.00089	0.000291483	0.00101599
CPSF4L	-1.00094	0.000815627	0.00252941
LEFTY2	-1.00122	0.000196026	0.0007211
ZNF682	-1.00134	1.11157e-05	5.69691e-05
SPATA25	-1.00143	4.31889e-11	8.70529e-10
TTC36	-1.00188	8.63779e-05	0.000349372
ACSM3	-1.00193	1.11559e-08	1.23531e-07
MIXL1	-1.0027	0.000105269	0.000415677
TMEM132B	-1.00319	1.57696e-05	7.7434e-05
PAX5	-1.00344	0.000180893	0.000671784
PKNOX2	-1.0036	0.000159148	0.000600962
FOXF1	-1.0037	1.39825e-08	1.51069e-07
ASB9P1	-1.00373	2.22507e-07	1.76259e-06
PRSS33	-1.00417	0.0013703	0.00397678
DDAH1	-1.00423	2.17052e-08	2.23534e-07
SNORD37	-1.00432	0.00203473	0.00560354
PIWIL4	-1.00448	1.24663e-06	8.20993e-06
MIR641	-1.00467	0.000126566	0.00048981
ZNF718	-1.00476	1.21715e-07	1.03651e-06
HNMT	-1.00479	8.4712e-10	1.22988e-08
FAM124B	-1.00509	5.50593e-09	6.54227e-08
LOC730101	-1.00528	0.000188418	0.000696051
RCAN2	-1.00565	2.00053e-07	1.60573e-06
S1PR1	-1.00574	2.35716e-11	5.15217e-10
AQP7P1	-1.00589	0.00079446	0.0024708
EVI2A	-1.00593	2.54857e-08	2.5748e-07
GPR112	-1.006	0.000911625	0.00279058
GLRB	-1.00609	1.74876e-05	8.48753e-05
PDE4B	-1.00618	2.10127e-06	1.30831e-05
LINC00264	-1.00644	0.000449227	0.0014955
RNF17	-1.00668	0.000164663	0.000619639
GPR65	-1.00683	3.26025e-08	3.209e-07
ANO5	-1.00704	0.00318085	0.0082816
PLIN1	-1.00758	4.2897e-05	0.000188736
HAAO	-1.00761	2.15009e-07	1.71346e-06
NCF4	-1.00772	2.22316e-09	2.90294e-08
SLA2	-1.00856	6.70285e-06	3.64898e-05
C7orf58	-1.00866	5.17338e-06	2.89518e-05
SHISA2	-1.00868	0.00067873	0.00214796
C10orf105	-1.0087	1.2334e-05	6.25422e-05
LOC84931	-1.00883	0.00824178	0.0190542
ZBTB7C	-1.00909	7.06174e-06	3.81197e-05
KRTAP5-10	-1.00915	0.000690886	0.00218247
PRSS37	-1.00918	0.00894137	0.0204696
CORIN	-1.00927	1.38866e-05	6.92168e-05
C14orf23	-1.00966	0.0139689	0.0299586
TLR4	-1.00977	1.16232e-06	7.71999e-06
LOC100128191	-1.0098	7.7938e-09	8.94379e-08
KCNH2	-1.00997	0.000139598	0.000534927
HMGN5	-1.00998	7.21958e-08	6.52276e-07
ZNF702P	-1.01068	3.33674e-06	1.96951e-05
GZMH	-1.01097	0.000685696	0.00216781
KCNH8	-1.01132	0.0057681	0.0139448
DDX4	-1.01149	0.00435143	0.0108796
LOC389332	-1.0115	0.00226146	0.00614103
TTLL6	-1.01169	0.00146566	0.00421479
EMR4P	-1.01213	2.06598e-06	1.29002e-05
LOC285548	-1.01244	9.17721e-06	4.79592e-05
WAS	-1.01285	1.50557e-08	1.61623e-07
EBI3	-1.01296	4.28632e-07	3.16636e-06
DSEL	-1.01301	1.12186e-06	7.47861e-06
LOC100128054	-1.01361	0.0015831	0.00449732
FLI1	-1.01423	4.75285e-13	1.60084e-11
TLR1	-1.01528	1.32563e-08	1.44152e-07
CTNNA3	-1.01572	0.00322977	0.00838193
CBY3	-1.0162	7.77571e-06	4.144e-05
WIPF1	-1.01625	8.64098e-12	2.14714e-10
C4orf22	-1.0163	0.0234222	0.0469176
PHF2P1	-1.01631	2.00757e-05	9.5962e-05
GRM3	-1.01681	2.07299e-05	9.86563e-05
PDZRN3	-1.01681	5.01537e-07	3.64074e-06
ARHGAP9	-1.01732	2.24686e-08	2.30526e-07
USH2A	-1.01758	2.14933e-07	1.71346e-06
PCDH18	-1.01772	1.2763e-06	8.37747e-06
TMEM200A	-1.01843	2.05441e-05	9.79214e-05
PPP2R3B-AS1	-1.01939	4.52382e-06	2.58071e-05
LINC00535	-1.01945	8.37561e-06	4.43748e-05
SNX29P2	-1.01945	9.09138e-08	8.02103e-07
CEACAM5	-1.02009	0.00269493	0.0071637
ZNF662	-1.02034	1.42508e-05	7.08244e-05
C22orf31	-1.02056	1.27951e-05	6.45592e-05
SUCNR1	-1.02059	0.000116756	0.00045663
FMOD	-1.02081	2.89255e-08	2.88092e-07
COL15A1	-1.02124	1.60923e-07	1.32734e-06
TNFRSF9	-1.02154	7.09795e-07	4.95924e-06
KLB	-1.02161	5.97242e-08	5.50787e-07
RIMS4	-1.02185	0.00206758	0.00568037
APOBEC3H	-1.02217	4.11448e-07	3.05391e-06
GNA14	-1.02218	1.62385e-08	1.73296e-07
SLC26A5	-1.02241	0.000311228	0.00107672
HSPA12B	-1.02386	2.57846e-11	5.50342e-10
GTF2IP1	-1.02397	0.00148133	0.00425257
AQP1	-1.02429	7.78542e-11	1.48045e-09
LTB	-1.02441	5.04153e-06	2.83016e-05
KIR3DL1	-1.02445	0.0036173	0.00925975
TTLL10	-1.02492	3.35234e-07	2.54102e-06
TIFAB	-1.02516	4.88377e-05	0.000211585
BOC	-1.02548	2.64474e-07	2.04449e-06
GALNTL5	-1.02561	0.0180436	0.0374269
FLJ43826	-1.02579	9.14158e-05	0.000367213
LOC728989	-1.02592	8.30484e-10	1.21462e-08
AOC3	-1.02611	1.29279e-08	1.40933e-07
ARHGEF26	-1.02616	2.22974e-05	0.000105151
LMO3	-1.0264	0.000191916	0.000708015
C15orf53	-1.02643	6.78617e-05	0.000283244
CA5A	-1.02671	0.00208057	0.00570923
GGTA1P	-1.02717	3.21625e-08	3.17539e-07
HYDIN	-1.02774	1.40023e-05	6.97616e-05
FAM41C	-1.02882	0.000138099	0.000529832
CCL16	-1.02909	0.00245312	0.00659574
CCDC30	-1.02944	1.1688e-13	4.44513e-12
FAM154B	-1.02989	1.60634e-05	7.87524e-05
ZNF676	-1.0299	0.000134132	0.000516522
C1orf189	-1.0301	0.000135565	0.000521489
PDGFRA	-1.03033	2.74314e-06	1.655e-05
ATP13A4	-1.03084	0.00139561	0.00403785
TGM7	-1.03085	0.00725698	0.0170451
SPATA13	-1.03121	1.77799e-11	4.02346e-10
FAM174B	-1.03162	2.51601e-10	4.19056e-09
GPC6	-1.0317	0.000119627	0.000466354
TM7SF4	-1.03215	0.00368074	0.00940336
C11orf88	-1.03323	0.000676729	0.00214288
HSD3B2	-1.03342	0.0161633	0.0339602
LOC728537	-1.03404	3.1134e-08	3.08371e-07
ZFP14	-1.03435	3.41936e-16	2.45114e-14
ZNF711	-1.03455	5.37039e-07	3.8765e-06
OSTBETA	-1.03467	1.66098e-06	1.06334e-05
P2RX3	-1.03483	0.00680687	0.0161199
CHRFAM7A	-1.03488	6.96977e-06	3.77073e-05
LRFN2	-1.0349	9.39765e-05	0.00037632
C17orf28	-1.03544	4.93705e-09	5.94082e-08
DEFB109P1B	-1.03605	0.0116199	0.0256063
C14orf166B	-1.0361	0.000741832	0.00232571
ASB9	-1.03644	1.38239e-07	1.15821e-06
TMEM233	-1.03658	2.07728e-05	9.88385e-05
DPEP1	-1.03668	3.09866e-05	0.000141327
MKX	-1.03669	2.31429e-05	0.000108788
TF	-1.0367	0.00406299	0.0102584
IL17F	-1.0368	0.0214133	0.0434003
TNFSF15	-1.03685	6.46788e-08	5.90482e-07
ZNF660	-1.03703	1.37958e-06	8.99037e-06
CTSL1P2	-1.03743	0.00604083	0.0145479
YSK4	-1.03756	0.000112608	0.000442154
KIR3DL2	-1.03806	0.000220717	0.00079739
CYP2A7	-1.03828	0.00663896	0.015784
OBSCN	-1.03849	2.1317e-06	1.32385e-05
PROP1	-1.03854	0.00829209	0.0191502
LOC646851	-1.03894	1.67715e-08	1.78111e-07
LIPC	-1.03896	1.515e-05	7.46941e-05
IFLTD1	-1.03959	0.00210626	0.00577064
FAM70A	-1.04041	1.19523e-05	6.07569e-05
ZNF90	-1.0405	0.000176596	0.000658406
NFAM1	-1.04056	2.86431e-07	2.19863e-06
AMICA1	-1.04094	1.62977e-08	1.73842e-07
CCDC65	-1.04097	6.67656e-10	9.97913e-09
HOXA-AS3	-1.04181	0.00170649	0.00479843
HLA-DQA1	-1.04184	1.52776e-06	9.85288e-06
LOC100128788	-1.04231	3.7073e-07	2.77818e-06
C1orf150	-1.04263	4.38059e-05	0.000192231
ABCC9	-1.04324	2.6789e-06	1.62118e-05
MYH11	-1.04334	4.55525e-05	0.000198774
ZNF385C	-1.04335	9.66083e-06	5.01856e-05
TRPM8	-1.04388	8.74218e-05	0.000353057
UTY	-1.04412	0.000959521	0.00291671
SLC2A10	-1.04425	3.65599e-07	2.74634e-06
CYSLTR2	-1.04473	9.7751e-06	5.07067e-05
GOLGA6L6	-1.04479	0.0213556	0.0432954
WDR38	-1.04489	4.07969e-05	0.000180371
AVPR1B	-1.04507	0.00249696	0.00670038
PLA2G4C	-1.04509	1.26135e-08	1.37781e-07
MACROD2	-1.04527	6.31585e-06	3.4599e-05
NLGN4Y	-1.04595	0.000403541	0.00135851
SLC7A14	-1.04595	0.00150585	0.0043065
QRICH2	-1.04615	6.1161e-09	7.1879e-08
DGKI	-1.04679	1.97016e-05	9.44638e-05
PRSS30P	-1.04681	7.78677e-06	4.14787e-05
DNAH1	-1.04719	9.80855e-14	3.81693e-12
TCP10	-1.04727	0.0162371	0.0340885
HMX3	-1.04728	0.0108283	0.0240983
DLGAP1	-1.04733	0.000297474	0.00103456
RASGRP3	-1.04741	1.96035e-17	1.94182e-15
RTKN2	-1.0475	6.69475e-11	1.2858e-09
C20orf160	-1.04757	8.06093e-18	9.14915e-16
ITGA11	-1.04775	4.94579e-05	0.000214144
TXLNG2P	-1.04792	0.00182378	0.00508137
KLRAP1	-1.04833	8.07411e-10	1.18326e-08
CLECL1	-1.04845	2.12034e-06	1.31792e-05
WDR78	-1.04859	8.31441e-10	1.21512e-08
CARNS1	-1.04941	3.26621e-06	1.93154e-05
CCDC27	-1.04969	2.75616e-05	0.000127062
PNMA3	-1.05021	0.00172924	0.00485489
LOC386597	-1.05048	2.96233e-06	1.77208e-05
CD163L1	-1.0515	1.70242e-07	1.39523e-06
LOC285456	-1.05151	1.93093e-09	2.5611e-08
LTC4S	-1.05163	2.98629e-08	2.97157e-07
AKNA	-1.05169	3.00405e-15	1.71372e-13
LOC402160	-1.05254	6.52271e-05	0.00027351
FGF9	-1.05306	0.00082738	0.00255966
TMPRSS5	-1.05311	2.30849e-06	1.42431e-05
LOC100507600	-1.05313	1.47167e-05	7.27885e-05
SOX17	-1.05317	4.14878e-11	8.41025e-10
PODXL	-1.05333	4.94236e-11	9.81804e-10
IMPG1	-1.05369	1.90799e-08	1.99607e-07
RPRM	-1.05374	0.0011324	0.00336111
MIR135B	-1.05414	0.00676007	0.0160221
IGSF11	-1.05476	0.000392993	0.00132653
CECR2	-1.05489	0.000272084	0.000957102
C1QTNF9	-1.05539	0.00019199	0.000708167
CIITA	-1.05549	1.88029e-06	1.18494e-05
SPAG8	-1.05576	1.82575e-08	1.923e-07
BDAG1	-1.05628	0.000903883	0.0027696
SHROOM4	-1.05646	1.19377e-09	1.66654e-08
MIR7-3HG	-1.05664	0.021442	0.0434503
NRIP2	-1.0567	1.38739e-17	1.42613e-15
OCM	-1.05679	0.000184469	0.000683665
STMN2	-1.0571	0.00322407	0.00837137
SCN4A	-1.05745	0.00361261	0.00924883
SGCG	-1.05779	0.00365512	0.00934339
C1orf228	-1.05801	2.00222e-07	1.6065e-06
EDA2R	-1.05803	2.1605e-06	1.34097e-05
FBLN5	-1.05827	2.22966e-09	2.90951e-08
C3orf32	-1.05848	6.33628e-09	7.41968e-08
PLCE1	-1.0585	1.08231e-07	9.35194e-07
LOC338799	-1.0585	6.81551e-10	1.01456e-08
ZNF862	-1.05873	8.61065e-15	4.38419e-13
PTCRA	-1.05924	4.20285e-05	0.000185439
HOTAIR	-1.05936	0.000674747	0.00213784
SIRPD	-1.0598	0.000527874	0.00172388
GMPR	-1.05988	2.17039e-07	1.72555e-06
KCNH4	-1.06015	5.99389e-06	3.30513e-05
LRP2	-1.06045	3.86647e-05	0.00017192
FAM75D5	-1.0612	0.0134911	0.0290856
LOC158696	-1.06132	0.00202384	0.00557566
GOLGA6L1	-1.06201	0.00768519	0.0179137
KLF2	-1.06203	6.13743e-12	1.5772e-10
ESR1	-1.06209	0.000101469	0.000402404
FAS-AS1	-1.0623	4.50002e-07	3.30294e-06
RLN3	-1.06233	0.0176436	0.036716
LOC338651	-1.06235	1.91033e-05	9.1959e-05
BTNL2	-1.06258	0.000729498	0.00229067
ANKRD30B	-1.06264	0.000867946	0.00267151
BPI	-1.06277	3.53845e-05	0.00015899
LOC619207	-1.06307	2.5701e-10	4.27213e-09
FMO6P	-1.0632	0.0110189	0.0244501
FBLN1	-1.06344	5.87784e-10	8.87663e-09
SYT4	-1.06344	0.00356615	0.00914816
ERVFRD-1	-1.06369	0.000205402	0.000749391
PRODH2	-1.06415	0.0224106	0.0451778
GUCY2GP	-1.06424	0.0042239	0.0106011
TKTL2	-1.0644	0.00302593	0.00792179
TPTEP1	-1.06442	0.00189999	0.00527246
HMX1	-1.06498	0.00357869	0.00917599
CHI3L1	-1.06498	0.000177136	0.000660193
RYR2	-1.0652	0.000198476	0.000727655
PRSS55	-1.06591	0.020112	0.041126
IDAS	-1.06667	4.85198e-08	4.57527e-07
KLRC3	-1.06685	8.28851e-05	0.000337361
LOC100133445	-1.0676	2.38591e-11	5.19212e-10
CXCR6	-1.06769	2.70663e-06	1.63705e-05
PTX4	-1.06792	0.0166908	0.0349535
GLS2	-1.068	3.93455e-06	2.27916e-05
ILDR1	-1.068	2.3493e-07	1.84786e-06
BATF	-1.06821	2.38357e-08	2.42965e-07
KLRD1	-1.0687	8.2017e-06	4.35081e-05
RNF125	-1.06908	3.85043e-13	1.32139e-11
C3orf43	-1.06929	0.000374974	0.0012738
CPA3	-1.06937	4.45173e-06	2.54358e-05
GTSF1L	-1.06966	1.46854e-05	7.26619e-05
MTMR8	-1.06968	1.37303e-05	6.8564e-05
TNFSF11	-1.06968	4.45323e-06	2.54377e-05
ZCCHC5	-1.06989	4.47414e-05	0.000195666
CYBB	-1.07019	1.68485e-06	1.07704e-05
SLC7A10	-1.07034	0.000398129	0.00134221
TEK	-1.07036	1.20806e-09	1.68218e-08
TERT	-1.07072	6.86393e-06	3.72157e-05
BPESC1	-1.07123	0.0102411	0.0229462
CCDC28B	-1.0713	4.9748e-08	4.67893e-07
ZNF879	-1.07145	8.75012e-11	1.64382e-09
MILR1	-1.07195	2.6837e-09	3.43817e-08
LOC100233209	-1.07206	9.20058e-08	8.10424e-07
NTN1	-1.07212	9.2053e-09	1.03724e-07
GPR83	-1.07232	5.36212e-06	2.99082e-05
LOC643733	-1.07234	2.88285e-10	4.712e-09
LOC284661	-1.0724	0.00912894	0.0208159
NRG3	-1.07246	0.000207425	0.000755762
FREM1	-1.07313	5.9281e-06	3.27134e-05
DKFZp451B082	-1.07341	0.000757951	0.00237079
LOC100507244	-1.07353	1.2262e-05	6.22179e-05
GP5	-1.07364	1.36913e-07	1.14887e-06
CD72	-1.07371	1.25765e-06	8.26748e-06
DEPTOR	-1.07373	3.99294e-07	2.97078e-06
CACNA1C	-1.07376	2.0671e-08	2.13794e-07
PTPRVP	-1.07378	6.20719e-05	0.000261993
CYP17A1	-1.07411	2.17849e-06	1.35176e-05
IHH	-1.07417	7.50321e-05	0.00030921
GIMAP4	-1.07434	1.0005e-10	1.85715e-09
NHLRC4	-1.07463	3.47327e-08	3.38958e-07
GABRA1	-1.07491	0.0156266	0.032972
RNF207	-1.07504	4.08226e-09	5.00059e-08
DPY19L2P2	-1.0753	2.79411e-07	2.14853e-06
GLCCI1	-1.07532	8.89727e-17	7.43878e-15
ZNF671	-1.0755	2.64786e-11	5.62949e-10
GPR62	-1.07673	1.81522e-06	1.14925e-05
ZNF493	-1.07698	4.81544e-09	5.81374e-08
DPYS	-1.07716	4.24233e-05	0.000186879
PREX1	-1.07807	1.16757e-12	3.56853e-11
C20orf203	-1.07879	0.000114268	0.000447542
GOLGA2P5	-1.08009	1.01417e-09	1.44486e-08
C10orf68	-1.08014	7.45621e-10	1.1016e-08
MC4R	-1.08036	0.00162109	0.00458967
FASLG	-1.08082	9.29169e-05	0.000372762
DIO2	-1.08116	4.34958e-07	3.20548e-06
ZNF546	-1.08185	7.99108e-19	1.16094e-16
PCDHAC2	-1.08202	0.000100663	0.000399424
PNMA6C	-1.08215	0.000174628	0.000651625
CLEC10A	-1.08229	3.20806e-06	1.89973e-05
SERPINF1	-1.08229	2.5629e-08	2.58568e-07
FBP2	-1.08248	4.22834e-05	0.000186366
LMO2	-1.08277	1.72655e-15	1.04514e-13
PCDHA4	-1.08347	0.00179855	0.00501973
KCNA7	-1.08382	5.03997e-05	0.000217617
LOC285768	-1.08407	1.94247e-05	9.32798e-05
CADM2	-1.08437	0.000242492	0.000866719
PROX1	-1.08441	7.39382e-05	0.0003058
FAM153A	-1.08459	0.00394243	0.00999924
RGS16	-1.08493	5.63653e-09	6.68288e-08
C1orf129	-1.08543	0.000562424	0.00182125
INSRR	-1.08544	1.16772e-07	1.00185e-06
TMOD4	-1.08579	0.000459236	0.0015244
SEPT3	-1.08583	2.54893e-06	1.55157e-05
MIR29C	-1.08616	2.58731e-05	0.000120116
HAO2	-1.08639	7.8283e-05	0.000320847
PRSS35	-1.08644	5.96927e-05	0.000253226
CXorf69	-1.08672	5.53103e-10	8.40532e-09
HLA-DPB2	-1.08684	0.000123161	0.000478333
FTLP10	-1.08693	0.00986189	0.0222198
MEX3A	-1.08734	3.43845e-08	3.36163e-07
CACNA2D2	-1.08741	1.26316e-11	3.0084e-10
PVRL3-AS1	-1.08763	0.00137851	0.00399954
GH1	-1.08812	0.00283745	0.00748954
LOC100127983	-1.08832	7.50313e-05	0.00030921
NR1H4	-1.0888	0.00522024	0.0127777
CPAMD8	-1.08889	4.97972e-06	2.79974e-05
ZIK1	-1.08914	1.70371e-08	1.8058e-07
EPHB1	-1.08945	6.78776e-05	0.000283244
OLFML2B	-1.08956	2.43624e-07	1.90425e-06
PON3	-1.08961	0.000835488	0.00258035
AVPR2	-1.09018	2.27072e-08	2.32644e-07
FLJ11235	-1.09026	5.97658e-12	1.54132e-10
CNTN3	-1.09029	9.30867e-05	0.000373237
LOC400084	-1.09044	0.00371182	0.00947831
C14orf105	-1.09051	0.0119846	0.0262797
CD52	-1.09104	5.50668e-07	3.96175e-06
PROCA1	-1.09114	6.68266e-11	1.28534e-09
SEC14L5	-1.09115	1.85103e-07	1.5001e-06
TNFRSF11A	-1.09132	7.27177e-11	1.39006e-09
HPGD	-1.09137	1.32046e-05	6.63028e-05
B4GALNT2	-1.09153	0.00530036	0.0129461
PTGER3	-1.09173	7.00318e-06	3.78505e-05
CXorf21	-1.09189	5.29882e-09	6.3203e-08
PAX6	-1.09204	8.18842e-08	7.3132e-07
CORO1A	-1.09255	3.97855e-10	6.30549e-09
LINC00303	-1.09274	0.00395816	0.0100333
A2M	-1.09321	1.12435e-11	2.72242e-10
ZNF238	-1.09341	1.44581e-14	7.11219e-13
GPR114	-1.09372	1.12724e-06	7.50985e-06
EFCAB6	-1.09374	2.79935e-10	4.60404e-09
PYHIN1	-1.09396	1.46351e-08	1.57574e-07
MIR4750	-1.09433	2.72995e-05	0.000126094
CXCR2P1	-1.09471	0.00108129	0.00323009
TMEM132D	-1.09493	0.00013399	0.000516066
LAT	-1.09518	3.71597e-10	5.94119e-09
SPNS3	-1.09525	3.89167e-09	4.79951e-08
NSUN7	-1.09563	3.69294e-07	2.77027e-06
MTMR9LP	-1.09603	1.04137e-13	4.02367e-12
TULP2	-1.09611	6.07301e-07	4.32414e-06
BMF	-1.09612	8.17088e-18	9.2259e-16
CERS1	-1.09631	4.22899e-05	0.000186366
C2orf83	-1.09659	0.00231268	0.00625751
DPY19L2	-1.09683	4.32543e-07	3.18984e-06
CD8B	-1.09731	0.000171778	0.000642312
LOC100506035	-1.09745	1.31302e-05	6.60352e-05
PAGE5	-1.0981	0.00242621	0.00653225
CACNG7	-1.09849	0.000701302	0.00221201
FOXD4L5	-1.09886	0.000768892	0.0023995
SRRM4	-1.09975	1.60394e-05	7.86699e-05
AKAP5	-1.09979	2.37699e-11	5.18512e-10
ZNF620	-1.10002	2.75867e-09	3.52386e-08
KIAA1324	-1.10045	0.000295633	0.00102865
SIGLEC15	-1.10075	0.000136462	0.0005242
OXGR1	-1.1011	0.000316682	0.00109351
SOD3	-1.10117	6.10917e-10	9.18145e-09
MUC20	-1.1012	9.95765e-05	0.000395763
SLC14A2	-1.10127	1.40796e-06	9.16165e-06
PRKD1	-1.10138	2.53376e-08	2.56221e-07
SYNPO2L	-1.10173	0.00223335	0.00607151
OR2C1	-1.10206	0.000154881	0.000586372
LMO4	-1.10219	5.405e-14	2.2871e-12
NCRNA00185	-1.10229	0.00348193	0.0089574
H1FX-AS1	-1.10232	1.1788e-09	1.64775e-08
ABCC6P1	-1.10249	7.65066e-05	0.000314513
EPHX3	-1.10266	0.000266946	0.000941155
C12orf34	-1.10276	1.1221e-09	1.58077e-08
LRRN4CL	-1.10283	1.60904e-07	1.32734e-06
HTR2A	-1.10307	3.16594e-05	0.000143854
CYP7B1	-1.10308	3.59983e-08	3.50055e-07
TLX2	-1.10312	0.00020455	0.000746659
NKG7	-1.10352	3.34199e-05	0.000151034
WFIKKN1	-1.10366	1.82912e-06	1.15571e-05
FRY	-1.10378	2.49413e-08	2.5339e-07
CCDC39	-1.10395	1.01244e-11	2.47067e-10
MIAT	-1.10396	6.78639e-06	3.68885e-05
CXorf30	-1.10406	0.00794896	0.0184634
DKKL1	-1.10429	2.41607e-06	1.48146e-05
MIR149	-1.1044	0.0110554	0.0245239
LOC151484	-1.10448	0.0167778	0.0351154
FGL2	-1.10474	1.86036e-07	1.50693e-06
FAM47E	-1.10579	5.36093e-08	5.00109e-07
IQGAP2	-1.10586	3.36375e-08	3.29747e-07
FLJ12334	-1.10588	6.08153e-06	3.34753e-05
ASCL3	-1.10596	0.0138733	0.029786
CABP4	-1.10602	2.33174e-11	5.10687e-10
SP9	-1.10618	0.000170491	0.000638484
FAM110D	-1.10632	3.03579e-12	8.39542e-11
IGSF9B	-1.10634	9.52016e-06	4.95375e-05
LIMD2	-1.10686	1.3174e-12	3.93937e-11
ZNF677	-1.1073	4.28123e-07	3.16367e-06
SLC25A34	-1.10772	4.23559e-08	4.05188e-07
HTR5A	-1.10838	0.0141838	0.0303478
LRRC46	-1.10867	3.23037e-10	5.22615e-09
ACADL	-1.10873	0.000307033	0.00106424
SNURF	-1.10905	0.00181405	0.00505779
MOXD1	-1.10916	3.12241e-05	0.000142121
LOC728175	-1.10927	6.65796e-08	6.06311e-07
STRA8	-1.10957	0.00883332	0.0202457
SCUBE3	-1.10987	0.000865554	0.00266452
BEND7	-1.10995	6.85896e-06	3.72095e-05
CREB3L1	-1.11007	5.2937e-07	3.83384e-06
PAX3	-1.11008	0.000520732	0.00170259
LOC149134	-1.11099	4.58119e-05	0.000199587
LGALS9	-1.11165	3.35985e-09	4.19106e-08
ATP10A	-1.11234	7.86745e-09	9.0046e-08
C19orf46	-1.11256	0.000253312	0.000899639
ADH4	-1.11316	1.8615e-07	1.50693e-06
IL9	-1.11339	0.021089	0.0428225
C3orf30	-1.11342	0.00246911	0.00663218
PCDH20	-1.11362	0.00131135	0.00382404
LRRK2	-1.11366	8.94651e-08	7.91886e-07
GUSBP11	-1.11374	4.37261e-13	1.48193e-11
SYT15	-1.11377	5.0377e-10	7.76184e-09
PCDHA6	-1.11399	0.00201672	0.00555957
LOC147670	-1.11415	1.13971e-05	5.82333e-05
MYT1L	-1.11428	0.000380027	0.00128816
LOC340094	-1.11453	0.0119757	0.0262682
MUM1L1	-1.11458	0.00279701	0.00739624
SPATA9	-1.11541	1.36909e-10	2.45154e-09
CYFIP2	-1.11565	1.00104e-08	1.12042e-07
SCML2	-1.11585	6.69367e-07	4.70999e-06
GATS	-1.11606	8.33833e-13	2.65268e-11
GP1BA	-1.11625	1.89242e-07	1.52853e-06
PLCB4	-1.11656	3.11471e-05	0.000141882
LHX2	-1.11701	2.67513e-05	0.000123798
ADCK3	-1.11718	1.36204e-11	3.19875e-10
INMT-FAM188B	-1.11719	0.0201026	0.0411107
ITIH3	-1.11735	2.66055e-06	1.61052e-05
FAM162B	-1.11746	6.55693e-09	7.65739e-08
RAMP2	-1.11772	1.76018e-17	1.78409e-15
LOC386758	-1.11834	1.79123e-09	2.39476e-08
FGF16	-1.11835	0.00276841	0.00733017
LY6H	-1.11842	3.56746e-05	0.000160112
LGR5	-1.11895	0.000273172	0.000960465
ANGPT1	-1.11902	1.47253e-07	1.22479e-06
OR6T1	-1.11909	0.012978	0.0281382
PDE7B	-1.11952	2.06218e-10	3.51911e-09
PPAP2B	-1.11954	7.32643e-13	2.3794e-11
LOC339874	-1.11987	2.14681e-07	1.71305e-06
MUC2	-1.12007	0.000797278	0.0024785
TIGIT	-1.12102	1.11599e-07	9.62015e-07
ARHGAP4	-1.12104	2.26404e-08	2.32069e-07
ANKRD55	-1.12129	3.78788e-08	3.66373e-07
SLC4A10	-1.122	9.79839e-05	0.000390307
ATP8B4	-1.12206	7.37552e-13	2.38822e-11
WDR17	-1.12256	0.000362568	0.00123745
KIAA0754	-1.12268	1.69616e-06	1.08268e-05
MIR4489	-1.12318	0.000549123	0.00178365
NCKAP1L	-1.12326	1.58487e-08	1.69467e-07
SOX21	-1.12329	9.71673e-06	5.044e-05
CRB1	-1.12362	0.000136317	0.000523828
ECRP	-1.12365	8.32404e-05	0.000338491
CX3CR1	-1.1238	7.70821e-07	5.35642e-06
KCNQ2	-1.12389	0.000576946	0.00186374
C5	-1.12406	1.48302e-10	2.64036e-09
TMEM156	-1.12509	1.2359e-06	8.14664e-06
SLC34A2	-1.12515	0.00542794	0.0132237
PLCH1	-1.12536	4.22724e-05	0.000186366
FOXP3	-1.12539	1.64559e-10	2.88733e-09
SEC31B	-1.12591	5.03663e-09	6.04396e-08
LOC100507433	-1.12604	9.79663e-08	8.55321e-07
PPM1E	-1.1261	3.9646e-09	4.86741e-08
LINC00552	-1.12615	0.00320352	0.00833067
ENOX1	-1.12632	3.78659e-09	4.68582e-08
KCNN3	-1.12649	5.00158e-10	7.71369e-09
ASCL1	-1.12698	0.00130834	0.00381752
TAGAP	-1.12726	4.39802e-08	4.18889e-07
LOC401177	-1.12804	0.000244117	0.000871527
STARD6	-1.12822	0.000586711	0.00189164
SNAP91	-1.1283	0.000508855	0.00167053
CAMKV	-1.129	1.33771e-05	6.7014e-05
SLC35D3	-1.12976	0.00115876	0.00342769
PRSS56	-1.12998	0.00218304	0.00595331
RGS9	-1.13007	1.22444e-07	1.0419e-06
ZNF137P	-1.13073	9.76318e-11	1.81815e-09
EPHX4	-1.13085	2.62395e-08	2.63994e-07
RHO	-1.13155	0.000660936	0.00209728
OR7D2	-1.13182	0.000224845	0.00081065
EPHA10	-1.13196	3.47492e-06	2.04167e-05
SFRP2	-1.13206	1.2682e-05	6.40777e-05
CST1	-1.13226	0.00358611	0.00919071
C2orf53	-1.1326	0.0209919	0.0426491
POM121L2	-1.13261	0.000934895	0.002853
CHRND	-1.13276	0.00990418	0.0222957
ARHGAP20	-1.13289	2.68216e-08	2.68857e-07
HAVCR1	-1.13298	0.00017598	0.000656447
GPR25	-1.13309	0.000145773	0.000555849
PTPN22	-1.13323	2.18455e-09	2.8592e-08
OR5AU1	-1.13324	0.0212195	0.0430514
ZNF737	-1.13327	5.19359e-08	4.85745e-07
TMEM235	-1.13337	0.00197777	0.00546532
CCDC78	-1.13354	1.18006e-06	7.81877e-06
CXCL13	-1.13357	6.30695e-06	3.45677e-05
PEX5L	-1.1339	1.917e-06	1.20459e-05
BCL2L14	-1.13408	5.07105e-06	2.84522e-05
PON1	-1.13434	0.00739092	0.0173186
GALNT9	-1.13446	1.69211e-05	8.2438e-05
ZNF833P	-1.13485	3.34725e-08	3.28277e-07
GIMAP5	-1.13513	3.95384e-08	3.80743e-07
PLD4	-1.13552	9.43306e-07	6.40577e-06
PAQR8	-1.13568	1.64537e-11	3.78442e-10
CAPSL	-1.13616	0.00148444	0.00426035
C16orf54	-1.13662	7.0734e-08	6.40131e-07
ZFP3	-1.13684	7.87308e-13	2.52681e-11
MEIS1	-1.13687	9.02806e-15	4.57533e-13
LOC115110	-1.13691	2.19483e-08	2.25931e-07
GJA4	-1.13696	3.73662e-14	1.64835e-12
SAMD7	-1.13741	0.0145664	0.0310265
GPR34	-1.13762	4.89272e-11	9.73583e-10
VSTM2A	-1.13806	0.0105044	0.0234636
SH2D1B	-1.13836	2.05652e-05	9.80006e-05
LINC00479	-1.1384	0.000236466	0.000846472
LOC100506123	-1.13902	1.41035e-08	1.52301e-07
ANO4	-1.13915	0.000405665	0.00136466
LOC100240735	-1.13925	7.24335e-06	3.89842e-05
HP	-1.13978	0.00229365	0.00621374
C17orf67	-1.14001	7.45276e-09	8.59769e-08
RD3	-1.14105	7.76211e-07	5.387e-06
LOC283867	-1.14108	0.000282239	0.000988675
SNX20	-1.14125	1.73751e-09	2.32865e-08
ZNF491	-1.14146	3.15586e-11	6.58964e-10
HLA-DMB	-1.14172	3.78948e-08	3.66373e-07
GNAZ	-1.14187	1.14593e-07	9.85091e-07
PIM2	-1.1431	1.14722e-10	2.09734e-09
MIR4635	-1.14316	1.92923e-05	9.27667e-05
PTN	-1.14324	6.21452e-05	0.000262234
LOC286184	-1.14329	0.00300227	0.00786647
PNMAL1	-1.14341	0.000371254	0.00126353
PGM5P2	-1.14341	3.05768e-10	4.96891e-09
PTGIR	-1.14346	2.82108e-10	4.62581e-09
PPM1H	-1.1436	8.81294e-07	6.02043e-06
LOC256021	-1.14472	2.00545e-09	2.64705e-08
TMEM163	-1.14483	7.48609e-06	4.00631e-05
LOC100499484	-1.14489	8.93216e-08	7.90937e-07
PPAPDC3	-1.14526	6.34264e-06	3.47283e-05
CA4	-1.1453	0.000756077	0.0023656
IL2RB	-1.14554	7.32166e-09	8.47788e-08
MYT1	-1.14563	2.09552e-05	9.95759e-05
PZP	-1.14582	6.57086e-08	5.99381e-07
TPSG1	-1.14586	1.39274e-08	1.50548e-07
ATRNL1	-1.14617	0.00016702	0.000626778
ECM2	-1.14618	1.69913e-08	1.80182e-07
LOC100287846	-1.14641	2.28304e-05	0.000107433
THEMIS	-1.14641	2.9992e-05	0.000137337
LOC375010	-1.14642	0.000100101	0.000397559
WDR87	-1.14672	0.000323182	0.00111401
CRHR2	-1.14713	1.27016e-06	8.34215e-06
ZNF418	-1.14765	2.20137e-07	1.74635e-06
DOK7	-1.14781	7.06429e-06	3.8124e-05
PDE1A	-1.14797	1.08627e-10	1.99764e-09
ZC3H12B	-1.14845	5.60625e-16	3.80596e-14
C1orf141	-1.14862	0.0204204	0.0416512
IDO2	-1.14893	4.72237e-05	0.000205409
FAM189A1	-1.14957	7.69942e-05	0.000316159
PPM1K	-1.14968	5.83986e-18	6.95422e-16
CAPN13	-1.14985	0.00358275	0.00918316
NCAM2	-1.15015	4.1432e-05	0.000182956
FBN1	-1.15016	1.03932e-06	6.98391e-06
STAB1	-1.15059	8.85222e-14	3.5131e-12
IL22RA2	-1.15107	3.88838e-05	0.000172648
RIBC2	-1.15126	1.00092e-06	6.74961e-06
ASPDH	-1.15142	3.32351e-07	2.52092e-06
CPXM2	-1.15155	4.53882e-08	4.30418e-07
SULT2A1	-1.15212	0.0217054	0.043931
SEMG1	-1.15226	0.0226887	0.0456708
ULK4P3	-1.15288	3.88706e-05	0.000172625
PRTG	-1.15363	1.32294e-08	1.43931e-07
SLC5A2	-1.15424	1.77342e-06	1.12639e-05
KCNN2	-1.15425	6.21921e-08	5.70889e-07
ZNF763	-1.15445	2.92523e-17	2.80822e-15
RADIL	-1.15469	3.18523e-08	3.14796e-07
LHX3	-1.15475	0.00157103	0.00446653
IGDCC4	-1.15482	1.23688e-07	1.05084e-06
BTK	-1.15553	5.43764e-11	1.06862e-09
LINC00244	-1.15562	0.00516775	0.012662
ST6GAL1	-1.15619	2.74818e-09	3.51252e-08
ALX4	-1.15649	0.000739681	0.00231963
CCR6	-1.15653	7.90767e-10	1.16121e-08
CHST6	-1.15656	4.40944e-06	2.5214e-05
HOXB-AS3	-1.1566	0.000935608	0.00285437
TBX20	-1.15673	0.0134638	0.0290383
LOC285847	-1.15702	3.58927e-05	0.000160875
CP	-1.15711	0.00119368	0.00351807
KRT222	-1.15726	6.79038e-05	0.000283262
TMPRSS11BNL	-1.15775	0.00363262	0.00929459
LOC440131	-1.15779	0.00407973	0.0102959
ID4	-1.15798	2.06641e-09	2.71928e-08
CHRNA7	-1.15859	3.8429e-06	2.22962e-05
GDF3	-1.15864	9.82026e-08	8.56558e-07
UCP3	-1.15911	2.12796e-09	2.79521e-08
FLJ40194	-1.15917	0.0119778	0.0262701
C15orf56	-1.1592	1.26311e-07	1.07104e-06
IKZF2	-1.16051	2.89369e-11	6.09858e-10
ETV1	-1.16081	2.96472e-07	2.2701e-06
ZNF829	-1.16144	3.67961e-08	3.57017e-07
SEPT1	-1.16179	1.34735e-09	1.85598e-08
CD3E	-1.16184	3.9361e-08	3.79202e-07
CYP4X1	-1.16225	9.03585e-05	0.000363502
CUBN	-1.16282	4.77944e-17	4.28615e-15
C1orf200	-1.16339	3.16275e-05	0.000143738
SERPINA7	-1.16377	0.0141716	0.0303277
P2RY13	-1.16388	2.33826e-07	1.84021e-06
LOC283688	-1.16392	0.0120622	0.0264208
PPARGC1A	-1.16406	1.45101e-05	7.18811e-05
TNFSF4	-1.16414	3.52573e-10	5.66196e-09
LINC00323	-1.16414	1.89919e-06	1.19517e-05
FAM47A	-1.16468	0.00557785	0.0135374
LOC644242	-1.16502	5.48161e-08	5.09622e-07
C14orf162	-1.16511	0.000388443	0.0013128
CNDP1	-1.16514	2.11709e-05	0.000100492
ALLC	-1.16531	0.000642763	0.00204782
PDCD1	-1.16536	1.02901e-06	6.92108e-06
KLHL32	-1.1656	7.85488e-07	5.43753e-06
CD6	-1.16579	4.27301e-09	5.20791e-08
C9orf173	-1.16631	4.88935e-06	2.75676e-05
FAM99A	-1.1669	0.020245	0.0413438
CLNK	-1.16721	6.1263e-07	4.35293e-06
FAM182A	-1.16733	9.05759e-05	0.000364242
P2RX1	-1.16739	1.29116e-09	1.7876e-08
TMEM72-AS1	-1.16743	5.57886e-06	3.09902e-05
LOC100505696	-1.1677	7.8841e-15	4.06171e-13
TFEC	-1.16803	2.31044e-08	2.36491e-07
LOC283481	-1.1681	3.28648e-08	3.23336e-07
RSPO3	-1.1681	1.87174e-06	1.17989e-05
LOC100507351	-1.16828	0.00120818	0.00355361
AQP12A	-1.16829	0.0174085	0.0362751
ZIM3	-1.16847	0.00338926	0.00874068
IL10RA	-1.16853	4.33091e-10	6.79965e-09
TMEM132E	-1.16883	2.13973e-09	2.80729e-08
DUOX2	-1.16891	3.07374e-06	1.82913e-05
LOC144571	-1.16937	7.2468e-14	2.95182e-12
FIGF	-1.17029	0.000520487	0.00170205
PGPEP1	-1.1706	2.46906e-19	3.87091e-17
GRPR	-1.17112	6.81333e-06	3.69988e-05
TNFRSF19	-1.1714	1.58542e-07	1.30968e-06
SOBP	-1.17161	7.47661e-09	8.61609e-08
PURG	-1.17177	2.37001e-06	1.45814e-05
PAPSS2	-1.17209	3.22396e-10	5.21965e-09
LOC286442	-1.17227	1.03416e-05	5.34164e-05
LOC100192378	-1.17322	0.000605019	0.00194348
C6orf165	-1.17372	1.59745e-08	1.70729e-07
DOCK10	-1.17395	2.70214e-11	5.73369e-10
OTOA	-1.174	4.62741e-08	4.37676e-07
CPNE5	-1.17426	8.18354e-12	2.04514e-10
CCDC36	-1.17473	2.05756e-10	3.51397e-09
ZFP2	-1.17529	7.89644e-14	3.17489e-12
IL12A	-1.17584	1.20774e-06	7.98273e-06
LINC00472	-1.17659	3.55004e-07	2.67783e-06
WDR52	-1.17743	5.26857e-11	1.04186e-09
BAI3	-1.17754	9.17971e-06	4.79607e-05
LOC255167	-1.17767	0.000152534	0.000578394
TMEM71	-1.17806	5.58997e-09	6.63489e-08
GBA3	-1.17825	0.00136172	0.00395502
ZSWIM2	-1.17827	0.0152557	0.0322989
DDC	-1.17827	0.000489692	0.00161443
VPREB3	-1.17835	1.51556e-06	9.78288e-06
AP3B2	-1.17897	2.6858e-05	0.000124239
PRRX1	-1.17981	8.53513e-09	9.69386e-08
TUSC5	-1.17997	2.08653e-05	9.91824e-05
CLEC3B	-1.17999	2.3715e-10	3.97843e-09
TBX15	-1.18048	6.72133e-06	3.65721e-05
LINC00200	-1.18059	0.0167981	0.0351477
NCR1	-1.18094	2.1562e-05	0.000102148
TMC2	-1.18098	1.18334e-06	7.83575e-06
LOC389033	-1.18165	0.000426704	0.00143035
C5orf27	-1.18174	1.44291e-05	7.15447e-05
C10orf128	-1.18191	1.08787e-10	1.99888e-09
VTCN1	-1.18199	0.00101139	0.00304887
AMY2A	-1.18309	0.000379778	0.00128751
RAX	-1.18424	2.64853e-06	1.60592e-05
POPDC2	-1.18503	1.28742e-08	1.40418e-07
ZNF69	-1.18557	1.72816e-11	3.93522e-10
KHDRBS2	-1.18599	3.82326e-05	0.000170221
ZNF257	-1.18622	2.79573e-05	0.000128804
SEMA5A	-1.18626	4.50886e-08	4.28135e-07
PLXNC1	-1.18635	3.15693e-11	6.58964e-10
GLOD5	-1.18651	6.14101e-05	0.0002593
LOC100506388	-1.18656	0.00030469	0.0010573
CHRNG	-1.18673	0.00139631	0.00403881
TNFSF8	-1.18712	3.09372e-09	3.90152e-08
GPRC5B	-1.18746	5.288e-11	1.0438e-09
ARHGAP15	-1.18766	1.75034e-11	3.98158e-10
LOC286189	-1.18824	0.00790736	0.0183785
ARHGAP31	-1.18842	9.14278e-13	2.86675e-11
LOC100170939	-1.18842	1.2431e-08	1.35923e-07
ZFPM2	-1.18888	1.84886e-09	2.46424e-08
SUN5	-1.18894	0.001514	0.00432696
EDNRB	-1.18921	2.38389e-11	5.19212e-10
KLRB1	-1.18978	2.4407e-07	1.90705e-06
JSRP1	-1.19013	7.25293e-06	3.90165e-05
MMP27	-1.19064	0.000433756	0.00144887
CCNB3	-1.19107	1.9756e-08	2.055e-07
ST18	-1.19136	2.56263e-08	2.58568e-07
ZRANB2-AS1	-1.19138	6.36048e-11	1.23207e-09
CHPT1	-1.19143	2.11899e-10	3.60196e-09
BICC1	-1.19187	7.28596e-06	3.91652e-05
PSCA	-1.19188	9.63808e-05	0.000384817
AOAH	-1.19197	1.66382e-08	1.76782e-07
NAIP	-1.19256	3.1305e-13	1.09152e-11
APBB1IP	-1.19286	5.90387e-10	8.90977e-09
LOC100505545	-1.19348	0.0139227	0.0298801
C10orf136	-1.19365	0.000494286	0.00162711
CCDC136	-1.1937	1.2382e-08	1.35456e-07
MYBPH	-1.19412	0.0143987	0.0307202
LOC100240734	-1.19482	0.00243225	0.00654607
LOC100272216	-1.19513	7.02313e-07	4.91326e-06
MYF6	-1.19529	0.0240355	0.0479408
FLJ22184	-1.19531	1.34004e-05	6.71007e-05
HCG27	-1.19566	6.69688e-11	1.2858e-09
LOC254559	-1.19571	2.39834e-05	0.0001123
JAKMIP2	-1.19607	0.000143308	0.000547795
DNAJC5G	-1.19614	0.00297874	0.00781423
CCDC37	-1.19617	1.35719e-07	1.14195e-06
RAPSN	-1.19618	0.000253013	0.000898723
KIAA0226L	-1.19629	2.00473e-10	3.43722e-09
ART1	-1.19695	0.00813137	0.0188289
FLJ41278	-1.1972	0.000236311	0.000846154
DLEC1	-1.19777	0.00011546	0.000451804
FAM211A	-1.19843	4.78886e-11	9.55666e-10
CHIA	-1.19889	0.0142878	0.0305255
LINC00086	-1.19899	3.9207e-07	2.92302e-06
MAP1LC3C	-1.19904	1.50579e-07	1.25102e-06
UOX	-1.19913	0.00101853	0.00306827
MYL4	-1.19946	0.000145198	0.000554241
CTSG	-1.19947	5.51816e-06	3.07033e-05
GPLD1	-1.19953	6.0476e-07	4.30966e-06
CHRM4	-1.20021	2.02315e-06	1.26582e-05
SPATA6	-1.20025	2.42351e-14	1.14067e-12
ZNF32-AS3	-1.20094	0.00663591	0.0157785
NTNG1	-1.20101	6.57132e-05	0.000275336
ERO1LB	-1.20115	9.96067e-12	2.43891e-10
RALGPS1	-1.20158	8.96147e-13	2.82617e-11
ELAVL3	-1.20209	3.37983e-06	1.99225e-05
TMSB4Y	-1.20247	4.71381e-07	3.44478e-06
KIRREL3-AS3	-1.20254	0.00450304	0.0112136
CD48	-1.20263	4.77819e-08	4.51154e-07
KCNIP1	-1.20374	6.86196e-06	3.72157e-05
KIAA1755	-1.20512	8.7351e-09	9.89887e-08
BSN	-1.20515	1.10486e-08	1.22508e-07
FAM46D	-1.20579	0.0158342	0.0333584
FAM110B	-1.20645	9.74219e-10	1.3933e-08
GUCY1B3	-1.2065	4.45491e-12	1.18138e-10
CBX7	-1.20662	2.59726e-15	1.5053e-13
RASAL3	-1.20673	3.63831e-11	7.47982e-10
NOVA1	-1.20691	1.75061e-06	1.1132e-05
LHX8	-1.20691	3.39873e-06	2.00122e-05
CA10	-1.20705	0.000212051	0.000770553
MESP1	-1.20707	1.33774e-05	6.7014e-05
CD2	-1.20727	4.84774e-08	4.57325e-07
LOC399829	-1.2076	0.00102758	0.00309079
COLEC12	-1.20802	4.08387e-08	3.91879e-07
KCNK2	-1.20818	4.44038e-05	0.000194541
LOC723809	-1.20867	7.05348e-05	0.000292947
C8orf31	-1.20908	1.68232e-09	2.26864e-08
MECOM	-1.20962	1.15948e-08	1.27871e-07
ELANE	-1.20989	5.73062e-05	0.000243814
WNT1	-1.21008	3.12777e-07	2.38741e-06
NLRP14	-1.21022	6.49834e-06	3.54906e-05
PRKAG3	-1.21028	0.00153148	0.00436948
SULT1E1	-1.21086	0.00160721	0.00455571
DKFZP434L187	-1.21086	0.0112789	0.0249609
SYP	-1.21099	2.23451e-08	2.29419e-07
C20orf166-AS1	-1.21166	0.00074903	0.00234591
MIR23C	-1.21175	0.0245002	0.0487365
FGD5	-1.2123	3.54888e-14	1.57831e-12
FAM78A	-1.2129	1.46879e-14	7.20896e-13
ZNF844	-1.21295	7.37232e-09	8.51844e-08
MLN	-1.21317	0.00526979	0.0128859
LOC653786	-1.2132	8.27746e-07	5.69389e-06
KLRC4	-1.21379	0.000248892	0.000886104
SIRPG	-1.21403	2.30093e-07	1.81486e-06
HTRA4	-1.2153	3.30713e-06	1.95362e-05
LOC100506585	-1.21532	8.88264e-09	1.00504e-07
SATB1	-1.21611	6.54426e-14	2.68069e-12
C18orf34	-1.21621	3.07105e-06	1.82803e-05
HTR3E	-1.21648	0.000425651	0.00142704
PARVG	-1.21683	8.61082e-11	1.62184e-09
CER1	-1.21694	0.0134925	0.0290859
FAM179A	-1.21699	4.53829e-08	4.30418e-07
PODXL2	-1.21733	6.88698e-07	4.83042e-06
PLAC9	-1.21793	8.38022e-10	1.22155e-08
MIR3616	-1.21857	0.0250664	0.0497492
AOX1	-1.21943	1.05189e-07	9.12532e-07
SPDYE4	-1.21948	0.000676056	0.00214106
C9orf79	-1.21982	0.00232516	0.00628659
MYO15B	-1.22006	4.16287e-13	1.4219e-11
LOC100131176	-1.22025	6.61008e-08	6.02203e-07
ZNF43	-1.22035	5.85494e-10	8.84825e-09
FLJ13197	-1.22044	4.23827e-11	8.56145e-10
MIR568	-1.22047	5.78329e-11	1.13031e-09
RNF180	-1.22094	1.40693e-12	4.1771e-11
LRRC15	-1.22099	4.40288e-05	0.000193054
LCN1	-1.221	0.000473004	0.00156343
ZNF683	-1.22176	2.04064e-05	9.73288e-05
TRPV5	-1.22196	0.000125932	0.000487587
PCDH19	-1.222	0.000429991	0.00143907
PTPRCAP	-1.22221	6.42432e-07	4.54541e-06
LOC100505495	-1.22237	2.30501e-12	6.5747e-11
KCNJ6	-1.22307	1.72153e-05	8.37213e-05
STAC2	-1.22312	5.51877e-06	3.07033e-05
POU4F1	-1.22337	0.000469434	0.00155352
LOC100128593	-1.22417	3.75463e-06	2.1848e-05
ICAM2	-1.22431	6.3156e-16	4.22177e-14
CLCA4	-1.22482	0.000491803	0.00162016
TSPAN32	-1.22542	2.04555e-07	1.63765e-06
BIN2	-1.22606	2.11563e-12	6.10645e-11
KBTBD13	-1.2277	0.00100714	0.00303942
XCR1	-1.22788	2.47174e-06	1.51007e-05
GIMAP1	-1.22792	3.60574e-12	9.78305e-11
O3FAR1	-1.22799	7.74111e-07	5.37585e-06
MYLPF	-1.22842	0.00444095	0.0110831
CYP4F12	-1.22865	8.1928e-05	0.000333902
IGFBP5	-1.22912	4.30958e-08	4.11724e-07
ATP2B3	-1.22925	0.000198341	0.000727405
ENPP5	-1.22938	1.00281e-05	5.19573e-05
LOC151174	-1.22971	3.43243e-08	3.35725e-07
SCGB1A1	-1.22971	0.00110697	0.00329595
MGAT4A	-1.23	1.03945e-16	8.51568e-15
GDF5	-1.23006	6.61901e-07	4.66348e-06
LOC100507218	-1.23018	1.94445e-05	9.33543e-05
PDE4DIP	-1.23021	1.06663e-08	1.18834e-07
INMT	-1.23063	7.63717e-12	1.92181e-10
LOC729966	-1.23093	0.000328884	0.00113134
LOC158435	-1.23176	0.00109415	0.00326269
NTF3	-1.23182	9.82282e-06	5.093e-05
CYP4A22	-1.23197	0.00080207	0.00249091
ZNF37BP	-1.23225	2.58386e-22	7.40888e-20
CDH15	-1.23244	0.000131153	0.000505947
CCDC33	-1.23256	0.000102051	0.000404493
SPN	-1.23313	3.00587e-09	3.79953e-08
ZNF582	-1.2342	2.41664e-11	5.24014e-10
EXOC3L4	-1.23432	3.53832e-05	0.00015899
ZNF385D	-1.23492	5.41422e-08	5.04001e-07
SLC4A8	-1.23507	1.37723e-08	1.49168e-07
SYNDIG1L	-1.23533	1.95513e-06	1.22643e-05
GAB3	-1.23535	2.52097e-15	1.46861e-13
GALNT5	-1.23556	6.46869e-06	3.53563e-05
LOC400550	-1.23589	6.58523e-06	3.59123e-05
GLYATL2	-1.23618	0.0018239	0.00508137
KLHL14	-1.2369	8.46782e-06	4.48108e-05
RBP5	-1.23751	6.29201e-14	2.59688e-12
FSTL4	-1.23773	3.02299e-06	1.80485e-05
ZNF295-AS1	-1.23819	0.00152694	0.00435765
C4BPA	-1.23823	0.00208791	0.00572611
DDX43	-1.23844	7.96704e-05	0.000325676
METTL7A	-1.23861	2.5638e-10	4.26492e-09
LINC00327	-1.23883	1.15634e-08	1.27654e-07
NMBR	-1.23888	0.000208049	0.000757781
ITGAM	-1.23904	4.23894e-08	4.05331e-07
GPC5	-1.2391	8.29975e-05	0.000337692
CHRNB2	-1.23933	9.12651e-06	4.77744e-05
SPINLW1	-1.23936	0.014201	0.0303757
FAM81A	-1.23965	2.08465e-08	2.15302e-07
LOC100506688	-1.23975	2.51851e-07	1.95821e-06
CALCB	-1.23991	0.00167466	0.00471746
PAR1	-1.24013	0.00305032	0.00797606
IGSF11-AS1	-1.24049	0.0164358	0.034479
DDN	-1.24065	2.62243e-05	0.00012154
ZC3H12D	-1.2409	3.61387e-12	9.78305e-11
REEP2	-1.2421	1.38593e-07	1.16029e-06
CD96	-1.24221	1.65249e-10	2.89711e-09
ZNF347	-1.24254	2.01525e-10	3.45254e-09
LOC729950	-1.24264	4.49828e-06	2.56748e-05
CHST5	-1.24272	5.94912e-08	5.49325e-07
CECR1	-1.2429	1.90417e-10	3.28029e-09
PRRT2	-1.24365	2.12446e-11	4.71448e-10
LOC100130992	-1.2439	5.9589e-12	1.53882e-10
SLC1A1	-1.24429	2.37022e-08	2.41815e-07
EPB41L4A	-1.24435	2.82358e-15	1.62352e-13
TRIM31	-1.24496	6.84845e-07	4.80649e-06
ATP1A4	-1.24497	3.66289e-07	2.75058e-06
MIR4521	-1.24534	0.00986412	0.0222203
LBP	-1.24535	0.00012305	0.000478038
LOC100128252	-1.24584	6.86992e-08	6.2483e-07
DCHS1	-1.24618	1.13163e-11	2.73701e-10
PRR25	-1.2462	3.40723e-05	0.000153727
KISS1	-1.24629	0.000150522	0.00057156
CAND2	-1.24691	3.69279e-08	3.58137e-07
MYOT	-1.24715	0.000621697	0.00198885
HMSD	-1.24734	1.02775e-05	5.31104e-05
RGR	-1.24737	0.00527829	0.0129009
MOGAT2	-1.24739	0.000626779	0.00200334
ADAM28	-1.24763	1.21654e-08	1.33422e-07
ALDH1A1	-1.24782	0.000234022	0.00083906
C7orf46	-1.24805	1.22115e-10	2.21576e-09
LOC100128420	-1.24862	7.49386e-06	4.00948e-05
MANEAL	-1.24907	7.55787e-09	8.70053e-08
CD200R1	-1.24917	9.72913e-11	1.81366e-09
PRKAA2	-1.24967	2.75438e-05	0.000127007
CCL2	-1.25007	1.23446e-08	1.35123e-07
LOC100128554	-1.25066	0.00293027	0.00770747
LOC100506474	-1.25133	7.14907e-06	3.85434e-05
PPP1R27	-1.25173	0.00174316	0.00488665
SULT1C2	-1.25233	8.42527e-05	0.000342033
NPAS3	-1.25287	1.01312e-08	1.13278e-07
ZNF705A	-1.25364	0.00461737	0.011459
CYP3A7	-1.25372	0.00129299	0.00377655
PLIN5	-1.25451	5.84634e-07	4.17579e-06
KCNQ3	-1.25499	1.19571e-08	1.31269e-07
ASRGL1	-1.25564	1.21398e-07	1.03451e-06
LOC84856	-1.25601	3.66448e-05	0.000163841
SCGB3A2	-1.25648	0.000929744	0.00283966
HSF5	-1.25659	2.30543e-07	1.817e-06
ADAMTSL3	-1.25724	5.44852e-06	3.03435e-05
COL8A1	-1.25748	4.65641e-06	2.64734e-05
FAM19A5	-1.259	6.36658e-08	5.81965e-07
SALL3	-1.25983	0.00387468	0.00984575
CCDC74A	-1.25992	3.54088e-08	3.44785e-07
LOC400940	-1.26022	0.00531515	0.0129808
RAD9B	-1.26027	1.31714e-12	3.93937e-11
FLJ30838	-1.26072	4.22585e-05	0.000186366
CXXC1P1	-1.26121	0.00246674	0.00662907
CCR5	-1.26129	1.376e-08	1.49109e-07
ZBTB20-AS1	-1.26252	7.88978e-08	7.07257e-07
LOC285889	-1.26265	0.000641581	0.00204465
SCT	-1.26274	8.54527e-05	0.000346324
NAP1L3	-1.26306	4.99686e-08	4.69563e-07
CACNG5	-1.26327	0.00405135	0.0102362
GIMAP6	-1.26364	7.44203e-14	3.02005e-12
COL6A4P2	-1.26402	5.61163e-07	4.02663e-06
PDE5A	-1.26451	4.30083e-15	2.3608e-13
ZNF366	-1.2651	1.68749e-09	2.27279e-08
TSPAN11	-1.26512	2.16138e-08	2.22698e-07
SASH3	-1.26543	4.89651e-11	9.73583e-10
ARHGEF6	-1.26546	4.87049e-15	2.65344e-13
IL16	-1.26628	1.36044e-15	8.39852e-14
MITF	-1.26645	1.03286e-11	2.51207e-10
C5orf20	-1.26668	2.80988e-07	2.15989e-06
C2orf65	-1.26668	0.000222246	0.000802251
OR3A1	-1.26716	0.0116065	0.0255897
ADAM29	-1.26726	0.000184136	0.000682661
SYNGR3	-1.26748	6.44071e-07	4.55553e-06
C3orf45	-1.26769	2.83106e-05	0.000130267
LOC286002	-1.26777	0.000276066	0.000969811
EFHA2	-1.26807	1.60536e-09	2.17427e-08
SPEM1	-1.26825	5.91253e-05	0.000250917
KIAA1456	-1.26855	8.42765e-07	5.77896e-06
SSTR5	-1.26881	0.000150441	0.00057139
ATP8A1	-1.26903	1.20347e-10	2.18935e-09
C8orf4	-1.26946	1.83872e-06	1.16042e-05
KIAA1683	-1.27002	1.26375e-08	1.37974e-07
F11	-1.27085	0.00291693	0.00767702
GPR55	-1.27092	2.22699e-10	3.76789e-09
COL11A2	-1.27116	6.88248e-09	8.00336e-08
SFRP4	-1.27134	0.000223032	0.000804953
MUC21	-1.27183	0.00553496	0.0134498
GABRG2	-1.27258	0.020037	0.041015
SORBS1	-1.27259	1.82941e-09	2.44131e-08
GADL1	-1.27275	0.00211564	0.00579123
SPEF2	-1.27298	1.88215e-09	2.50708e-08
SLC6A16	-1.2731	1.09099e-10	2.00124e-09
STOX1	-1.27363	9.02948e-06	4.73461e-05
APOBEC2	-1.27366	0.000311562	0.00107771
VNN2	-1.27385	1.51216e-07	1.25583e-06
LOC100506274	-1.27387	0.000239963	0.000857962
UNC45B	-1.27393	0.00143072	0.00412528
PROKR2	-1.27457	0.00444227	0.0110851
CRABP1	-1.27499	3.71912e-05	0.000166012
FIBIN	-1.2754	1.62736e-06	1.04427e-05
LOC100129175	-1.27556	0.0115231	0.0254238
C17orf104	-1.27568	7.03e-10	1.04216e-08
TRPV6	-1.27661	3.60571e-05	0.000161479
TRIM42	-1.27679	0.00837485	0.0193168
PKD2L1	-1.27688	3.25117e-08	3.20296e-07
LOC152742	-1.27724	0.00159146	0.00451636
ZNF835	-1.27733	5.46833e-11	1.07357e-09
SLCO2B1	-1.27752	1.76347e-10	3.06946e-09
TRPM3	-1.27772	3.47021e-06	2.03945e-05
LOC645206	-1.27782	1.8262e-06	1.15453e-05
ASB16	-1.27797	1.69515e-10	2.96713e-09
C21orf128	-1.27801	0.000122746	0.000477063
DPPA3	-1.27859	0.013511	0.0291142
LOC283089	-1.27916	1.32856e-05	6.66175e-05
LRRC37A4	-1.2792	7.64965e-15	3.95026e-13
LOC285972	-1.27931	6.06205e-09	7.13306e-08
ZNF727	-1.2794	0.000241362	0.000862822
HLA-DOA	-1.27945	8.95331e-08	7.92166e-07
SNTN	-1.2805	0.00249573	0.00669791
KIR3DX1	-1.2814	4.46258e-05	0.000195253
MNX1	-1.28151	1.25004e-06	8.22492e-06
CYP4Z2P	-1.28287	0.000170675	0.000638955
RAMP1	-1.28288	1.67822e-06	1.07312e-05
CD180	-1.28295	2.16286e-10	3.67367e-09
LMOD1	-1.28327	7.04328e-11	1.34875e-09
CFP	-1.28361	4.74044e-11	9.50355e-10
LINC00475	-1.28378	1.94986e-06	1.22347e-05
MIR4324	-1.2838	0.000503222	0.00165303
LOC441204	-1.28413	1.45263e-09	1.98718e-08
C20orf26	-1.28418	2.02478e-08	2.09814e-07
FLJ43390	-1.28462	0.000104086	0.000411585
NDNF	-1.28488	4.28931e-06	2.45657e-05
ASB10	-1.28528	0.00212378	0.00580986
NKAIN3	-1.28538	0.000237848	0.000850959
ATP2A3	-1.28542	1.01806e-14	5.11186e-13
S100Z	-1.28555	7.03808e-08	6.37729e-07
C9orf171	-1.28558	1.11881e-05	5.72327e-05
LYPD6	-1.28561	1.55384e-06	1.00033e-05
SH3BP5	-1.28608	1.02363e-12	3.17312e-11
MIR3671	-1.28668	2.42872e-06	1.48837e-05
CLCN4	-1.28715	7.80542e-09	8.9477e-08
FGF2	-1.28735	9.82258e-08	8.56558e-07
PRKCB	-1.28743	7.98667e-11	1.51344e-09
SPATA21	-1.2877	0.00852294	0.0196127
TMSB15B	-1.28776	5.69732e-08	5.28098e-07
C3orf70	-1.28782	9.39033e-10	1.34805e-08
INPP5D	-1.28858	2.53981e-14	1.18264e-12
NCAM1	-1.2891	7.59198e-05	0.000312454
KCNK17	-1.28938	1.72733e-09	2.31928e-08
FAM24B-CUZD1	-1.29001	0.000412057	0.00138402
JAM2	-1.29013	1.94016e-14	9.27194e-13
GYPE	-1.29028	1.21811e-11	2.91703e-10
TMEM170B	-1.29081	1.09809e-13	4.2204e-12
MSTN	-1.29108	9.11234e-06	4.77117e-05
GPRIN3	-1.29124	2.30287e-09	2.99071e-08
SIGLEC11	-1.29187	1.15605e-05	5.89578e-05
CCDC74B	-1.29218	3.33826e-09	4.17129e-08
BMPER	-1.29239	1.75479e-06	1.11521e-05
LRRC39	-1.29251	7.45257e-07	5.1887e-06
TEKT1	-1.2927	0.00310517	0.00810403
EBF1	-1.29273	1.14448e-12	3.51276e-11
GLB1L2	-1.29334	2.58983e-07	2.00632e-06
NAPSB	-1.29356	6.13733e-09	7.20607e-08
CHST9-AS1	-1.29376	0.000469997	0.00155514
RASGRP2	-1.29432	9.00792e-13	2.83671e-11
SLC17A2	-1.29498	0.00196869	0.00544299
ADAMTS10	-1.2958	1.07686e-16	8.75634e-15
FAM150A	-1.29703	0.000828227	0.00256192
C20orf166	-1.29746	0.0144828	0.0308633
PLEKHG7	-1.29748	6.65841e-05	0.000278396
TNNT3	-1.29798	0.00146186	0.00420553
CAPN8	-1.29808	1.75725e-05	8.52685e-05
MAMDC4	-1.2983	3.00315e-10	4.88757e-09
PRSS38	-1.29859	0.00150635	0.00430737
CDHR3	-1.29923	6.84351e-10	1.01798e-08
GZMM	-1.2995	3.31837e-07	2.5179e-06
CXCR4	-1.29997	6.20107e-12	1.59168e-10
SIDT1	-1.3005	3.99253e-11	8.13893e-10
SPOCK2	-1.30085	2.01357e-08	2.08851e-07
BCAS1	-1.30193	6.18428e-06	3.39808e-05
RSPH1	-1.30203	2.41159e-07	1.8877e-06
ADCY5	-1.30243	5.02644e-06	2.82382e-05
LINC00487	-1.30278	4.28223e-06	2.45317e-05
IYD	-1.3035	1.95671e-05	9.39222e-05
DNMBP-AS1	-1.30403	2.73144e-05	0.000126129
LOC441666	-1.30405	2.18359e-06	1.35338e-05
DMGDH	-1.30421	3.3575e-09	4.19053e-08
SNX22	-1.30502	4.59826e-11	9.22701e-10
CYP1B1	-1.30606	9.55009e-07	6.47931e-06
BFSP2	-1.30629	3.48366e-06	2.0457e-05
MAP3K15	-1.3064	1.8183e-06	1.15053e-05
SGCA	-1.30645	0.000229016	0.000823143
KRT38	-1.30728	0.000157293	0.000594694
WNK2	-1.30767	1.09096e-06	7.29267e-06
ACOXL	-1.30801	2.00454e-11	4.49044e-10
PLEKHD1	-1.30862	1.01868e-06	6.85794e-06
CACNA1E	-1.30862	3.05176e-08	3.02979e-07
NKX3-2	-1.30874	9.73056e-08	8.50575e-07
MYEF2	-1.30875	1.21202e-06	8.00371e-06
SH3BGRL2	-1.30912	1.22679e-11	2.93459e-10
ABCC12	-1.30921	0.000420195	0.00141005
ACACB	-1.30924	5.8813e-15	3.10328e-13
TYR	-1.30928	0.00568522	0.0137628
LIFR	-1.3096	4.5734e-08	4.33509e-07
PDGFRL	-1.31033	1.89499e-08	1.98441e-07
PDCL2	-1.31049	0.000463121	0.00153426
LOC100271832	-1.31065	0.00048655	0.00160456
KLHL34	-1.31115	0.000113028	0.000443165
DNAJC5B	-1.31118	6.13365e-06	3.37451e-05
COL21A1	-1.31169	3.4932e-05	0.000157216
CD226	-1.31218	2.01801e-09	2.65879e-08
EFHD1	-1.31297	9.89625e-12	2.42586e-10
APLNR	-1.31318	3.26217e-12	8.96459e-11
SGCZ	-1.31336	0.00453325	0.0112798
FABP2	-1.31415	0.00289656	0.00763078
LOC731789	-1.31442	0.000385042	0.00130272
PRSS57	-1.31472	0.000577729	0.00186572
AQP12B	-1.31489	0.00263035	0.00702028
LGR6	-1.31499	1.46878e-05	7.26619e-05
CASR	-1.31523	1.06685e-06	7.14685e-06
DRP2	-1.31557	1.49649e-10	2.65999e-09
PNMT	-1.31562	4.56106e-05	0.000198948
LOC151171	-1.31565	0.000150408	0.00057139
RGL3	-1.31618	3.00842e-08	2.99221e-07
PNMAL2	-1.3162	5.04349e-10	7.76184e-09
FHL5	-1.31649	3.95837e-09	4.86408e-08
IGLL5	-1.31654	0.000141591	0.000541799
CLU	-1.31657	4.49576e-08	4.27078e-07
FAM155A	-1.31673	8.01736e-13	2.56933e-11
LPAR4	-1.31679	1.40892e-10	2.51666e-09
SLC28A2	-1.31754	4.28793e-05	0.000188736
OR3A2	-1.31794	0.00104858	0.00314402
FOXD4L6	-1.31818	4.17739e-06	2.40321e-05
TTC24	-1.31844	2.36661e-07	1.85783e-06
LOC100507206	-1.31888	2.76608e-06	1.66791e-05
FBXL7	-1.32066	1.86097e-11	4.1895e-10
SHISA6	-1.32098	1.26466e-05	6.39429e-05
CLIP3	-1.32116	1.74272e-10	3.03576e-09
CCDC158	-1.32117	1.15079e-08	1.27105e-07
MCF2L	-1.32129	3.40048e-14	1.52163e-12
ROBO2	-1.3218	9.84373e-06	5.10263e-05
LOC100128531	-1.32239	3.78142e-08	3.65918e-07
SRL	-1.32301	0.00027487	0.000966125
FLJ37505	-1.32309	0.00344517	0.00886912
SLC5A4	-1.32313	1.10732e-07	9.55297e-07
TMEM151B	-1.32388	0.000125353	0.000485633
NRSN1	-1.32423	0.00272805	0.00723937
GAGE10	-1.32449	0.0120175	0.0263335
SYTL2	-1.32458	1.68199e-12	4.90027e-11
SGCD	-1.32476	6.34482e-06	3.47297e-05
RAB37	-1.32493	9.6029e-13	2.99809e-11
ZYG11A	-1.32505	3.77215e-07	2.81999e-06
PHKG1	-1.32576	1.18309e-08	1.30211e-07
EVI2B	-1.32579	9.56143e-12	2.35409e-10
SCML4	-1.32602	2.34297e-06	1.44278e-05
PCDHB5	-1.32612	1.48106e-06	9.58573e-06
LOC285796	-1.32641	0.000367214	0.00125115
WNT8B	-1.32677	7.01946e-06	3.79103e-05
DYDC2	-1.32758	2.16349e-05	0.000102404
KRT24	-1.32858	0.00152172	0.00434447
KLHL35	-1.32897	2.64936e-06	1.60598e-05
DKK2	-1.32949	1.24124e-09	1.72508e-08
KATNAL2	-1.32964	4.50402e-10	7.05112e-09
GPR133	-1.32986	5.7779e-08	5.34658e-07
ZIC3	-1.33033	0.00431547	0.0108033
NRK	-1.33064	3.42731e-05	0.000154537
SORCS3	-1.33091	0.00104744	0.00314145
LINC00485	-1.33199	0.000184914	0.000684846
SYCE1	-1.3321	3.71864e-06	2.16733e-05
FAM90A20	-1.33222	0.000123063	0.000478038
TBC1D10C	-1.33332	2.31895e-09	3.00802e-08
SKINTL	-1.33348	0.000124274	0.000482226
GAS2	-1.33449	5.15152e-09	6.17354e-08
LOC283194	-1.33452	0.000171931	0.000642662
CHRD	-1.3347	1.01614e-09	1.44486e-08
KAZALD1	-1.33536	2.83078e-13	1.00143e-11
SCIMP	-1.3354	4.68935e-08	4.4315e-07
PPP1R12B	-1.33547	2.25294e-14	1.06268e-12
DPT	-1.33624	7.17149e-08	6.48469e-07
NBEA	-1.33634	4.9298e-10	7.62457e-09
P2RX2	-1.33705	2.62534e-06	1.59319e-05
FAM163B	-1.33741	5.13778e-05	0.00022127
COLQ	-1.33785	4.06952e-12	1.08547e-10
LOC400685	-1.33881	5.99691e-08	5.52812e-07
SUSD5	-1.33972	5.03112e-08	4.71968e-07
C4orf40	-1.34028	0.0015032	0.00430117
FCAMR	-1.34096	4.30086e-05	0.000189189
KRT7	-1.34157	4.11367e-05	0.000181725
DCX	-1.34427	5.62817e-06	3.12243e-05
FLJ45079	-1.34447	4.66112e-06	2.64933e-05
LOC100131047	-1.34489	7.38409e-05	0.000305547
CD8A	-1.34577	1.88777e-07	1.52534e-06
ZNF853	-1.34613	3.73663e-09	4.63189e-08
LOC284551	-1.34662	7.40371e-05	0.000306093
HORMAD2	-1.34671	0.000279297	0.000979648
AACSP1	-1.34741	6.36883e-05	0.00026783
MUC16	-1.34745	4.79871e-05	0.000208355
TLE2	-1.34759	3.7004e-10	5.92063e-09
MAN1C1	-1.34823	3.38637e-17	3.18085e-15
CYSLTR1	-1.34853	2.02289e-10	3.46019e-09
LOC729683	-1.34898	2.34511e-12	6.65426e-11
GYS2	-1.34958	1.54531e-06	9.95721e-06
C17orf72	-1.34973	7.879e-17	6.6809e-15
CYP11B1	-1.35003	0.000451248	0.00150131
LOC646168	-1.35058	7.92831e-07	5.4814e-06
NIPSNAP3B	-1.35101	3.03866e-13	1.06602e-11
NXPH1	-1.35106	0.000532406	0.0017367
AGR3	-1.35117	0.00175355	0.00491048
SLITRK4	-1.35122	4.62875e-06	2.63299e-05
BHMT	-1.35145	9.71525e-06	5.044e-05
SNAP25	-1.35148	9.97844e-10	1.42403e-08
NXF4	-1.35184	0.00290429	0.00764745
CLPSL2	-1.35185	0.0128828	0.0279597
CCR7	-1.35267	1.09905e-09	1.55321e-08
CD37	-1.35335	4.23908e-11	8.56145e-10
C11orf40	-1.35355	0.0136562	0.0293815
LOC339166	-1.35359	0.00189642	0.00526322
TMEM56	-1.35364	3.12817e-09	3.94041e-08
GKAP1	-1.35382	3.11836e-12	8.60195e-11
TRIM72	-1.3539	0.00037596	0.00127655
AGR2	-1.3539	4.78171e-06	2.70447e-05
CRHR1	-1.35487	0.000155772	0.000589543
MDS2	-1.35594	1.71281e-07	1.40175e-06
SLAMF1	-1.35604	5.2055e-11	1.03126e-09
PLCL1	-1.35637	2.90078e-16	2.10713e-14
FAM65C	-1.35708	8.57585e-09	9.73359e-08
ZNF280B	-1.35732	5.39457e-09	6.42747e-08
ZNF423	-1.35732	5.82365e-12	1.51262e-10
CYP2B7P1	-1.35733	1.67516e-05	8.16853e-05
HS3ST2	-1.35742	9.8941e-07	6.68565e-06
ARL5C	-1.35788	0.00106445	0.0031846
COX7A1	-1.35825	6.51487e-08	5.94523e-07
TNFRSF13C	-1.35886	2.59866e-12	7.29353e-11
SH3GL2	-1.35926	0.000107857	0.000424955
TSPYL5	-1.35935	3.00617e-07	2.29861e-06
EMCN	-1.35963	9.11504e-17	7.58149e-15
PROK1	-1.35993	7.5427e-05	0.000310719
VSTM4	-1.36016	1.28479e-10	2.31199e-09
MIR146A	-1.3602	3.04781e-05	0.000139358
SLC12A1	-1.36072	2.73188e-05	0.000126129
ANKRD44	-1.36105	9.352e-19	1.31483e-16
LOC728723	-1.36109	6.59148e-11	1.27004e-09
ZNF354C	-1.36172	2.6197e-10	4.34133e-09
SYT9	-1.36179	2.52803e-05	0.000117691
ABCA9	-1.36209	2.84062e-11	5.99252e-10
CD84	-1.36221	4.11511e-09	5.03801e-08
CAV3	-1.36252	0.00913221	0.0208212
AGXT2L1	-1.36268	0.000369602	0.0012583
FATE1	-1.36315	7.84055e-07	5.43107e-06
KIRREL3	-1.36509	1.83577e-08	1.92996e-07
GPR171	-1.36516	4.1333e-09	5.05176e-08
LOC221442	-1.36585	3.50063e-11	7.22403e-10
SFRP5	-1.36606	1.67219e-05	8.15585e-05
DUSP13	-1.36613	3.11474e-05	0.000141882
SCHIP1	-1.3662	0.000831287	0.00256993
KCNT1	-1.36643	4.84638e-06	2.73465e-05
FOXD4L3	-1.36649	1.53052e-07	1.26963e-06
OBP2B	-1.36671	1.3339e-05	6.68699e-05
RANBP3L	-1.36681	2.23542e-05	0.000105374
BHMT2	-1.36711	1.71079e-11	3.90792e-10
CYP11A1	-1.36761	3.66018e-05	0.000163683
OR5K2	-1.36768	2.34192e-05	0.000109852
H2BFXP	-1.36799	5.33938e-07	3.85795e-06
PPFIA2	-1.36829	1.19895e-09	1.67215e-08
CCDC129	-1.36837	0.00100935	0.00304481
KCNB1	-1.36961	3.60043e-07	2.71021e-06
HCAR1	-1.3699	0.000526391	0.00171981
UGT2A3	-1.3704	0.00403323	0.0101975
ABCB1	-1.37057	2.15153e-12	6.1855e-11
DBX1	-1.37066	0.00245963	0.00661243
GREM2	-1.37074	4.96579e-06	2.79263e-05
LY9	-1.37135	1.51179e-08	1.6221e-07
ZNF540	-1.37166	1.42845e-16	1.11573e-14
WFDC2	-1.37258	0.000177626	0.000661568
GSTA1	-1.37363	0.0029917	0.00784255
CELF2	-1.3738	1.11517e-15	7.06444e-14
SEMA3D	-1.37443	1.28224e-07	1.08473e-06
LINC00466	-1.37458	0.000255196	0.000905149
SPATA4	-1.37496	0.000195952	0.000721071
FAM9C	-1.37519	0.00668976	0.0158805
MYO5C	-1.37684	8.52062e-12	2.11965e-10
PHF21B	-1.37841	1.42174e-06	9.23471e-06
DCC	-1.37946	3.28669e-09	4.11157e-08
DNALI1	-1.37951	1.37272e-10	2.45602e-09
PLEK	-1.38048	2.43826e-11	5.2779e-10
ACHE	-1.38104	4.02323e-07	2.99025e-06
SIGLEC16	-1.38204	3.19898e-11	6.65192e-10
ITGA9	-1.38205	1.95089e-15	1.17118e-13
ARHGAP6	-1.38289	1.24346e-19	2.05284e-17
SLC26A9	-1.38353	7.2888e-06	3.91708e-05
LOC100129662	-1.38406	0.00264094	0.00704651
CHRNA2	-1.38421	4.51393e-06	2.57574e-05
GHRL	-1.38527	8.2069e-13	2.61852e-11
LOC100288122	-1.38623	0.000173956	0.000649451
HUNK	-1.38638	2.75256e-10	4.53736e-09
KLRK1	-1.38645	8.66314e-06	4.56449e-05
DDX25	-1.38677	1.68004e-09	2.26827e-08
ZEB2-AS1	-1.38796	7.02912e-05	0.00029227
FAM107A	-1.38815	9.54981e-10	1.36824e-08
KCNE3	-1.38852	2.75374e-08	2.75273e-07
SLC17A3	-1.38889	0.00140104	0.00405033
CD3G	-1.38969	2.2233e-09	2.90294e-08
LRRC4C	-1.38994	5.02602e-07	3.64483e-06
FGF17	-1.38995	7.46856e-05	0.000308073
B3GALT1	-1.39012	8.30479e-05	0.000337835
EMID1	-1.39021	2.62725e-08	2.64204e-07
GPRASP1	-1.39056	2.40435e-24	8.88061e-22
JAKMIP1	-1.39201	2.27857e-09	2.96639e-08
KLRC4-KLRK1	-1.3923	1.9053e-06	1.19862e-05
PBX1	-1.39273	5.29717e-14	2.25021e-12
LCN6	-1.39336	2.47503e-08	2.51566e-07
DOK5	-1.39338	1.13682e-08	1.25626e-07
MYH7B	-1.39454	1.71568e-11	3.91315e-10
C2orf73	-1.39549	2.57485e-05	0.000119603
DOCK2	-1.39553	4.45177e-12	1.18138e-10
OR8S1	-1.39581	0.00314247	0.00818952
FP588	-1.39611	7.97942e-09	9.1136e-08
MAGI2-AS3	-1.39612	4.56897e-14	1.97553e-12
COMP	-1.39626	1.74488e-05	8.47247e-05
PIK3R3	-1.3963	4.04439e-21	9.08611e-19
HGF	-1.39653	8.15928e-08	7.29315e-07
SCN11A	-1.39735	8.6709e-10	1.25636e-08
DOK6	-1.3986	4.75839e-12	1.24934e-10
CPNE9	-1.39916	5.49008e-09	6.52699e-08
LCN12	-1.39958	2.13449e-07	1.70384e-06
P2RY12	-1.40015	3.50394e-07	2.6458e-06
FXYD6-FXYD2	-1.40015	0.007957	0.0184742
PDGFD	-1.40072	3.18949e-11	6.63853e-10
ADAMTS8	-1.40088	7.14968e-10	1.05774e-08
C9orf71	-1.40178	2.2259e-05	0.000105016
RIPPLY2	-1.40198	0.00146228	0.00420617
C1orf127	-1.40335	1.03593e-09	1.47068e-08
GRAP2	-1.40357	1.21036e-11	2.90808e-10
PABPC5	-1.40385	1.21461e-11	2.91187e-10
SPEF1	-1.40439	4.61161e-09	5.58003e-08
DYDC1	-1.40464	0.00754887	0.0176356
JAK3	-1.40484	1.20171e-16	9.59258e-15
FIGLA	-1.40581	0.00491444	0.0121135
ITLN1	-1.40703	5.13571e-05	0.000221224
LOC100505933	-1.40762	6.23333e-10	9.35514e-09
MYPN	-1.40802	0.000954102	0.00290267
ITGBL1	-1.4081	1.60147e-07	1.32194e-06
SSTR3	-1.40894	4.61993e-08	4.37348e-07
NAALADL2	-1.40949	4.58242e-08	4.33985e-07
MEF2C	-1.40998	2.65465e-08	2.66468e-07
FXYD1	-1.41076	6.65939e-07	4.68739e-06
ADAMTS16	-1.41083	1.99594e-06	1.24994e-05
RSPH4A	-1.41217	1.84871e-11	4.1705e-10
LOC283683	-1.41246	1.81434e-05	8.78235e-05
ANKRD20A11P	-1.41252	1.54251e-06	9.94215e-06
ADAMTS19	-1.41254	7.50864e-06	4.0164e-05
C1orf105	-1.41277	0.00154765	0.00440811
LOC100132146	-1.41278	0.00395269	0.0100229
CACNB4	-1.41343	1.33772e-07	1.12685e-06
LOC100506776	-1.41415	2.59496e-11	5.5278e-10
SLC22A10	-1.41503	0.00150782	0.00431057
CNKSR2	-1.41611	2.42662e-07	1.89741e-06
REN	-1.41656	6.98531e-06	3.77727e-05
DNAH12	-1.4168	1.15706e-07	9.93876e-07
ADRB3	-1.41685	2.61713e-07	2.0253e-06
SELV	-1.41691	0.000150727	0.000572138
ASB12	-1.41811	4.23374e-06	2.4305e-05
UBL4B	-1.41833	1.20966e-07	1.03214e-06
WT1-AS	-1.41841	0.000119565	0.000466266
ICAM4	-1.41858	2.55159e-06	1.55276e-05
RUFY4	-1.41897	2.11256e-07	1.68695e-06
CALML6	-1.41985	1.2569e-06	8.26505e-06
RIIAD1	-1.4208	0.000178966	0.000665762
NRG2	-1.42098	1.10496e-09	1.56055e-08
ICA1	-1.42098	3.82826e-11	7.84074e-10
LINC00426	-1.4211	2.31363e-10	3.89333e-09
ITIH1	-1.42134	1.61247e-07	1.32951e-06
SIT1	-1.42183	2.67963e-11	5.69148e-10
TNNI1	-1.42295	0.000147012	0.000560379
MUC22	-1.42333	8.98364e-05	0.000361664
GLT1D1	-1.42342	6.31758e-10	9.46855e-09
RERGL	-1.42399	3.41554e-06	2.01003e-05
LOC100130238	-1.42435	8.19017e-05	0.000333857
SLC6A4	-1.42619	2.52225e-05	0.000117497
GPAT2	-1.42741	3.75667e-07	2.80955e-06
PRR23C	-1.42776	0.00269588	0.00716533
ABCB4	-1.42832	5.45057e-16	3.71183e-14
UTS2R	-1.42927	7.95416e-07	5.49579e-06
YBX2	-1.42939	3.4597e-06	2.03382e-05
SIAH3	-1.42973	6.53752e-06	3.56699e-05
FLJ16171	-1.43039	0.0186388	0.0385184
CDON	-1.43099	9.45302e-16	6.12569e-14
MSGN1	-1.4313	0.00039475	0.00133205
IPCEF1	-1.43238	3.36821e-14	1.51029e-12
MC5R	-1.4332	0.000194341	0.00071599
COL9A2	-1.43366	6.05602e-09	7.12981e-08
DMRTB1	-1.43438	0.00166898	0.00470389
FAM83E	-1.43523	5.78902e-10	8.76681e-09
GMNC	-1.43552	0.00121019	0.00355903
CCDC67	-1.43591	1.28267e-05	6.47037e-05
GCM2	-1.43611	0.00410383	0.0103496
LOC100506779	-1.43648	2.23209e-19	3.5766e-17
SEMA3E	-1.43718	3.39144e-05	0.000153078
IP6K3	-1.4374	3.10689e-05	0.000141613
MAP4K1	-1.43781	3.60181e-14	1.59859e-12
LTA	-1.43826	1.76543e-11	3.99919e-10
PRKCG	-1.43869	7.30916e-06	3.92608e-05
CYP26A1	-1.43937	0.000633487	0.002023
SLC8A3	-1.44001	6.94488e-06	3.76007e-05
NLRC3	-1.44042	8.28218e-18	9.30336e-16
NR2F1	-1.44072	4.35363e-14	1.8937e-12
C2CD4B	-1.441	6.85543e-10	1.01885e-08
EOMES	-1.44117	1.8848e-10	3.24949e-09
LOC645591	-1.44322	0.0013446	0.00390949
CLEC4F	-1.44359	3.21736e-08	3.17539e-07
SMPX	-1.44392	0.0051218	0.0125649
GPR26	-1.4443	9.18938e-08	8.10093e-07
SELL	-1.44485	1.26029e-10	2.27495e-09
MGP	-1.44518	1.51205e-11	3.50167e-10
MPEG1	-1.44579	1.57866e-12	4.61774e-11
HSD3BP4	-1.44607	4.37224e-08	4.16615e-07
ARHGAP26	-1.44672	9.06295e-16	5.91676e-14
DSCAML1	-1.4468	1.33874e-08	1.4536e-07
KLKB1	-1.44723	1.70877e-07	1.39938e-06
CCR8	-1.44769	3.05768e-10	4.96891e-09
HVCN1	-1.4479	6.85981e-18	7.90947e-16
LOC727982	-1.44845	0.0231002	0.0463834
CADM1	-1.44891	1.00227e-11	2.45135e-10
CAPN14	-1.44909	1.22562e-05	6.22179e-05
AMY2B	-1.44917	7.13705e-12	1.81252e-10
ZNF663	-1.44967	0.00108798	0.00324741
UBASH3A	-1.45061	1.92528e-10	3.31404e-09
ZNF208	-1.45083	6.00918e-10	9.04473e-09
LIMS3-LOC440895	-1.45166	3.01975e-05	0.000138191
F5	-1.45384	8.052e-12	2.01689e-10
MAP9	-1.45427	6.55033e-11	1.26323e-09
OR13A1	-1.4547	1.23868e-05	6.27588e-05
CDKN2C	-1.45497	6.39308e-13	2.10133e-11
GJA5	-1.45649	1.14696e-15	7.24481e-14
C21orf62	-1.45651	2.77343e-10	4.56829e-09
MIR4321	-1.45653	0.0159674	0.0335967
DCDC5	-1.45704	2.01056e-06	1.2583e-05
GNG7	-1.45764	1.17272e-15	7.36585e-14
VIPR2	-1.4577	1.3312e-08	1.44686e-07
ART3	-1.45781	4.59981e-06	2.61926e-05
IRF8	-1.4579	1.91605e-12	5.55986e-11
DBH	-1.45839	1.34297e-08	1.45747e-07
ZDHHC22	-1.45901	3.58061e-07	2.69715e-06
RGS22	-1.45917	3.53401e-08	3.44424e-07
MIR645	-1.45931	0.000101625	0.000402877
PNMA2	-1.46047	1.1588e-08	1.27861e-07
DEFB118	-1.46111	0.00467899	0.0116014
LOC285484	-1.46196	5.00824e-07	3.63677e-06
MYOM1	-1.46218	1.21316e-06	8.00882e-06
PVRIG	-1.4627	2.4856e-14	1.16237e-12
FAM65B	-1.4635	7.64175e-13	2.46345e-11
SCN5A	-1.46385	2.06244e-07	1.65056e-06
DSCR6	-1.46407	1.31053e-06	8.5737e-06
CASP12	-1.46461	1.54464e-13	5.70522e-12
RAI2	-1.46491	1.48125e-14	7.25377e-13
SORBS2	-1.46524	1.53721e-10	2.71465e-09
C4orf19	-1.46622	3.35199e-06	1.97744e-05
AQP5	-1.46653	0.000346506	0.00118671
PRLR	-1.46692	2.36864e-06	1.45771e-05
C1orf130	-1.46698	2.21449e-07	1.75612e-06
TMPRSS3	-1.46733	3.63634e-07	2.73252e-06
LOC100190938	-1.46767	5.78901e-10	8.76681e-09
CEACAM16	-1.46819	4.46038e-05	0.000195239
EPHA5	-1.4683	2.09432e-06	1.30436e-05
KCNA6	-1.46875	5.3601e-07	3.87035e-06
HFE2	-1.46899	0.00201799	0.00556167
SYCE2	-1.46907	8.52738e-10	1.23721e-08
OSTN	-1.46907	0.00088888	0.00272844
HEPACAM	-1.46909	2.22815e-05	0.000105099
TLR9	-1.46961	1.21309e-13	4.58157e-12
LOC401431	-1.47028	1.36564e-12	4.06003e-11
B3GAT1	-1.47063	1.25916e-10	2.27495e-09
SRPK3	-1.47074	4.49277e-07	3.29984e-06
F13A1	-1.47108	2.51796e-09	3.24491e-08
MYL10	-1.47129	0.000428477	0.00143453
PTPN5	-1.47159	3.84828e-10	6.12335e-09
P2RY14	-1.47166	2.87128e-15	1.6434e-13
RCSD1	-1.47211	4.41633e-17	4.04372e-15
KIAA0087	-1.4726	2.10055e-05	9.97934e-05
C1QTNF8	-1.47282	1.11582e-05	5.71065e-05
RS1	-1.47371	4.54396e-11	9.14331e-10
SLC22A16	-1.47415	7.79453e-08	7.00158e-07
KCTD8	-1.47507	3.49577e-05	0.000157299
GOLT1A	-1.47565	7.30206e-05	0.00030235
TEDDM1	-1.47573	1.27109e-07	1.07702e-06
DUSP15	-1.4758	2.51718e-10	4.19056e-09
LOC100507055	-1.47606	1.72045e-07	1.40683e-06
[truncated: 1,154 more rows]
